# Supplementary material for: Metabolomic characterization benefits the identification of acute lung injury in patients with type A acute aortic dissection
Source: Front Mol Biosci. 2023 Aug 3;10:1222133. doi: 10.3389/fmolb.2023.1222133 (PMC10434778; doi:10.3389/fmolb.2023.1222133)
Supplement: Supplementary file 1 [file Table3.XLSX]

## Sheet: Intensity
Name	Mass	RT	column	KEGG	HMDB	CellularLocations	SuperClass	DirectParent	A1	A2	A3	A4	A5	A6	A7	A8	A9	A10	A11	A12	A13	A14	A15	A16	A17	A18	A19	A20	A21	A22	A23	A24	A25	A26	A27	A28	A29	A30	C1	C2	C3	C4	C5	C6	C7	C8	C9	C10	C11
7-Dehydrocholic acid (7-DHCA)	405.3 / 405.3	8.12	C18	C04643	HMDB0000391	Extracellular	Lipids and lipid-like molecules	Dihydroxy bile acids, alcohols and derivatives	13.3251	17.1518	13.6937	18.773	25.3724	18.5816	11.933	11.9667	14.567	13.2212	15.5911	15.0121	14.9657	15.1983	12.5276	16.3467	19.711	15.4437	16.3413	18.7679	14.1465	14.3034	13.2822	13.3568	15.1136	19.1735	14.7234	13.4216	17.7724	11.8034	15.8878	17.6079	20.7062	12.87	13.4529	13.1265	13.8541	16.4888	13.2471	18.956	10.2225
7-Ketolithocholic acid (7-KLCA)	389.4 / 389.4	8.89	C18		HMDB0000467	Extracellular	Lipids and lipid-like molecules	Monohydroxy bile acids, alcohols and derivatives	20.086	24.541	19.9299	25.4739	34.6663	24.5288	18.1279	18.3943	21.4495	23.2823	28.4495	20.7769	21.792	22.2161	23.1499	21.0802	30.2178	22.7867	23.1703	24.1867	20.7876	21.2793	22.2925	19.1314	25.2617	25.5868	21.2827	26.2269	18.6921	19.2647	22.9153	20.7021	26.4524	21.2645	24.621	22.3969	19.9445	26.868	25.3143	26.7298	17.6376
Apocholic acid	389.4 / 389.4	9.57	C18	C15375					4.2629	4.78205	5.45218	4.96514	6.78069	5.1113	3.36724	6.7365	5.89463	2.79108	4.73751	3.21445	4.63673	5.27628	4.70262	5.97076	5.25162	4.17824	6.26446	4.8311	4.36615	3.43708	4.26993	3.93904	4.11497	6.38288	5.36524	5.29677		5.24322		3.6272	8.36707	3.76204	4.21281	3.35234	3.38761	5.40738	7.31532	3.87053	2.87117
Beta-Muricholic acid (β-MCA)	407.4 / 407.4	8.28	C18	C17726	HMDB0000415	Extracellular	Lipids and lipid-like molecules	Trihydroxy bile acids, alcohols and derivatives	149.678	112.298	119.203	129.953	170.162	141.777	153.843	242.591	189.686	189.28	190.852	237.216	136.345	143.064	137.7	143.187	262.036	176.585	169.23	175.652	167.117	200.486	139.954	197.904	131.743	114.104	162.113	140.727	143.898	185.2	128.18	130.594	158.748	122.233	169.156	169.769	140.274	153.597	152.504	197.7	118.145
Beta-Hyodeoxycholic acid (β-HDCA)	391.4 / 391.4	8.99	C18		HMDB0000664	Extracellular	Lipids and lipid-like molecules	Dihydroxy bile acids, alcohols and derivatives								129.742	84.5131		57.8272	57.2023	67.2513		146.106	70.3406	295.69	67.7574	98.7524	62.2598	60.509			57.2001			97.8242			58.8431	69.9218	76.9359	267.885	83.521	106.077	66.1649	91.579	90.5369	157.991	87.2704	70.4118
Beta-Ursodeoxycholic acid (β-UDCA)	391.4 / 391.4	8.71	C18	C17662	HMDB0000686	Extracellular	Lipids and lipid-like molecules	Dihydroxy bile acids, alcohols and derivatives	32.2684	34.4851	33.7963	45.6934	55.8304	42.8922	38.4455	29.4603	34.2957	40.5202	43.2898	33.2026	40.054	42.3488	43.6802	41.9414	135.286	56.4996	58.1001	46.3972	43.0004	44.1176	39.1258	31.6571	34.1744	37.4373	42.3385	39.4546	34.7038	39.352	43.2999	37.4559	193.353	32.2516	59.5652	58.3248	44.5533	39.1472	52.7268	53.2038	28.9254
Glycolithocholic acid-3-Sulfate	512.3 / 512.3	8.29	C18	C11301	HMDB0002639	Extracellular	Lipids and lipid-like molecules	Glycinated bile acids and derivatives	3.48294	14.3433	6.26592	21.5962	7.04378	14.6989	30.5074	27.1619	51.1133	4.84912	9.40452	9.4311	34.2258	8.0505	4.06957	26.2615	2.07805	43.883	22.6035	13.1542	6.91288	18.873	17.8175	7.23429	8.47027	17.6393	16.5051	17.7662	22.9701	20.385		6.34268	7.43415	37.1812	6.37878		11.9494	4.18971	6.05562	2.00393	11.2728
Isodeoxycholic acid (IsoDCA)	391.3 / 391.3	10.4	C18	C17661	HMDB0002536	Extracellular	Lipids and lipid-like molecules	Dihydroxy bile acids, alcohols and derivatives	3.29909	4.05069	3.02362	3.41022	4.32938		2.5307		2.55677	2.19139		2.46351	3.74936	3.12217	3.74076					3.00927			2.34106	2.76973	3.19764	3.29144			2.86089	2.74291	3.7169	3.13142		2.82923		2.65926	3.32475	3.25811		2.53407	4.00384
Isolithocholic acid (IsoLCA)	375.5 / 375.5	10.28	C18	C17658	HMDB0000717	Extracellular	Lipids and lipid-like molecules	Monohydroxy bile acids, alcohols and derivatives	22.7808	27.7948	37.218	23.6901	31.474	24.4208	14.7898	25.9192	15.2966	14.5746	17.8185	19.36	15.826	18.7568	21.1606	16.5184	24.6693	14.6548	22.3948	19.5592	20.0899	16.4835	25.6542	10.8149	14.1761	26.2999	19.2701	20.4965	15.1014	16.0379	19.6569	31.6108	19.9645	23.4342	15.1819	16.9295	18.3891	22.5502	25.4303	18.5894	15.5078
Nordeoxycholic acid (NorDCA)	377.3 / 377.3	9.5	C18		HMDB0304947	na	Lipids and lipid-like molecules	Dihydroxy bile acids, alcohols and derivatives		3.80475	3.29144	4.96805		3.82769	2.86156	3.57366	3.15254	2.42462	3.12224		3.64641	3.78349		3.36908	3.96811	3.94163	3.12894	3.29079		2.87071	3.30289	2.37361	3.23429	5.57689		4.09437			3.65683	3.2358	5.50801	2.41702	3.44961	2.95605	3.33664	3.89911	3.74229	2.5801
Ursocholic acid (UCA)	407.3 / 407.3	7.55	C18	C17644	HMDB0000917	Extracellular	Lipids and lipid-like molecules	Trihydroxy bile acids, alcohols and derivatives	3.66535	6.3323	4.58903	5.17656	7.22407	3.83319	3.62655	9.14807	6.64216	3.28587	3.45713	3.68518	5.53445	6.78106	4.99865	7.0093	12.625	7.22041	4.49434	13.2567	4.13445	5.70398	4.64162	3.50407	7.1169	4.38166	6.98535	4.54984	4.66972	6.27362	4.06799	3.58418	5.3154	4.52423	5.67804	4.90861	4.10337	3.32208	4.5988	6.55717	5.10448
Chenodeoxycholic acid （CDCA）	391.4 / 391.4	8.7	C18	C02528	HMDB0000518	Extracellular	Lipids and lipid-like molecules	Dihydroxy bile acids, alcohols and derivatives	33.0315	40.666	32.9182	47.6111	58.1937	52.3909	38.8848	32.8295	43.6202	45.8531	51.7895	34.9081	40.8289	48.8016	48.7714	38.7769	156.473	58.7596	54.6447	51.1102	48.4023	49.2599	39.0926	37.1136	41.9575	44.2517	42.5049	43.8925	32.2073	38.8497	42.5063	42.3099	220.228	43.17	64.1541	77.3784	49.7703	47.1209	59.0938	52.5421	33.856
Cholic acid (CA)	407.4 / 343.3	9.15	C18	C00695	HMDB0000619	Extracellular	Lipids and lipid-like molecules	Trihydroxy bile acids, alcohols and derivatives	4.27107	4.77026	26.9277		18.6073	9.86085		185.596	2.74713		4.38363	3.70962	13.8909		16.1955	25.1441	24.0269	60.2963	5.79811	4.17938	6.35387	92.961	3.73183	4.16234	5.35858		8.68665		9.50726	4.17785	4.81139	6.36221	20.9574	5.9536	723.763	13.2441	7.26871	5.91267	4.62387	38.1317	7.27753
Deoxycholic acid (DCA)	391.4 / 391.4	10.13	C18	C04483	HMDB0000626	Extracellular	Lipids and lipid-like molecules	Dihydroxy bile acids, alcohols and derivatives	4.72243	11.7096	9.94623	3.4787	16.0878	10.9015	3.58197	11.9612	6.53637	2.24634	4.7222	2.42449	7.03136	9.01738	9.40604	11.3504	13.7513	9.03132	21.6791	4.67764	7.12486	15.2599	3.36568	7.41771	5.33394	7.4078	10.0112	6.32748	6.96282	7.34093	4.35156	6.25358	34.2161	6.13153	52.2252	2.95736	3.19136	8.21741	27.2735	11.3016	8.24853
Glycochenodeoxycholic acid (GCDCA)	448.4 / 74.0	7.9	C18	C05466	HMDB0000637	Extracellular	Lipids and lipid-like molecules	Glycinated bile acids and derivatives	8.01466	9.59678	33.568	9.87304	42.6852	14.8747	32.9537	45.5488	42.4833	3.29795	3.65701	5.6397	6.45909	6.48523	15.0366	49.8347	27.1423	41.9578	18.0524	10.6479	6.16174	8.07418	6.89578	5.95612	24.0284	8.31056	46.9054	4.08593	12.4765	24.8694	8.76145	5.25481	37.761	17.9816	202.936	77.4469	17.1963	12.7054	13.0072	6.81314	39.519
Glycocholic acid （GCA）	464.4 / 74.0	8.3	C18	C01921	HMDB0000138	Extracellular	Lipids and lipid-like molecules	Glycinated bile acids and derivatives	7.96765	15.7581	65.4329	27.2727	166.608	47.7539	23.4795	159.041	4.43149	15.5061	11.6268	11.2908	15.9502	10.2424	13.5538	110.918	10.2301	78.1138	123.223	27.8097	16.7433	21.0992	14.5163	7.03933	145.705	17.0332	17.2612	9.82184	31.8977	28.0107	5.69925	41.6143	15.5345	20.8052	77.4614	44.2665	19.1504	20.6417	14.6899	46.9328	88.1044
Glycodeoxycholic acid (GDCA)	448.4 / 73.9	9.1	C18	C05464	HMDB0000631	Extracellular	Lipids and lipid-like molecules	Glycinated bile acids and derivatives	33.807	25.0981	174.469	41.5634	153.566	48.5058	88.7725	177.432	71.1603	20.04	38.8361	20.0237	39.8794	22.4284	61.7193	182.372	61.2302	137.608	278.473	66.7661	36.0575	60.5652	32.2773	29.1215	259.45	27.6055	166.274	24.3941	49.4753	116.663	42.1163	282.174	71.483	214.897	523.874	435.302	96.7174	280.117	85.664	122.665	479.555
Glycohyodeoxycholic acid	448.4 / 74.1	8.9	C18		HMDB0304944	na	Lipids and lipid-like molecules	Glycinated bile acids and derivatives	39.4067	35.619	222.287	57.6342	197.655	62.9696	106.415	242.189	86.358	19.1533	52.4109	23.2765	45.3033	27.81	86.8281	221.302	72.0353	158.796	302.643	78.6916	38.5688	72.8632	43.6085	38.6348	317.044	32.9468	205.165	30.0135	58.3487	143.474	53.1103	364.022	81.9546	265.549	642.681	524.325	107.053	350.78	103.917	152.288	535.871
Glycoursodeoxycholic acid (GUDCA)	448.3 / 448.3	7.7	C18		HMDB0000708	Extracellular	Lipids and lipid-like molecules	Glycinated bile acids and derivatives	18.5465	28.2859	28.4311	26.9286	40.4158	34.2771	27.6358	33.5603	45.3386	20.1567	24.0925	24.1911	26.8481	24.51	18.8215	40.8911	26.2992	32.3785	27.7893	27.1006	20.4071	26.5209	21.2121	18.7021	25.0183	25.2	38.8948	25.1829	21.5321	20.4442	24.8138	21.3568	28.0306	21.0096	154.522	68.5941	21.6692	30.3555	21.9154	20.2814	33.2367
Hyodeoxycholic acid （HDCA）	391.4 / 391.5	10.02	C18	C15517	HMDB0000733	Extracellular	Lipids and lipid-like molecules	Dihydroxy bile acids, alcohols and derivatives	10.4347	13.2334	11.2998	12.2733	18.5857	12.1686	6.94238	14.0064	7.65862	7.87085	10.8628	9.19185	9.27856	10.6131	10.3092	11.8666	14.1211	10.7193	24.7282	11.6734	8.64269	15.5357	8.95086	7.50614	9.40465	15.0876	10.7057	11.9346	7.80972	8.90532	10.8489	9.85297	37.7374	10.4536	60.5465	9.95278	8.71658	13.3781	28.3423	11.5679	10.5202
Lithocholic acid （LCA）	375.3 / 375.3	10.74	C18		HMDB0000761	Extracellular	Lipids and lipid-like molecules	Monohydroxy bile acids, alcohols and derivatives	33.9447	64.9467	26.7032	30.3431	28.8595	20.0884	17.9821	26.9595	17.8145	23.6794	21.7229	13.8965	27.9405	36.8293	45.0028	32.0009	23.6547	25.2535	23.7831	33.8824	13.5922	25.7273	21.6181	22.6492	23.2641	26.0207	22.4975	27.4026	29.8504	32.3003	29.0897	36.5441	32.2625	28.2124	30.6721	39.3967	35.3333	37.3231	27.0658	37.9657	28.5308
Murideoxycholic acid	391.4 / 391.4	8.49	C18	C15515	HMDB0000811	Extracellular	Lipids and lipid-like molecules	Dihydroxy bile acids, alcohols and derivatives	51.4531	69.1063	51.1443	58.7224	88.4596	46.9636	39.4813	42.9939	34.4441	38.0635	43.5555	36.7144	53.7055	53.491	64.5453	56.5474	124.497	47.3571	38.4718	47.0418	40.9122	45.5042	40.7003	30.2749	52.2125	78.3748	42.0426	47.8011	46.1357	41.9293	48.2858	54.818	227.317	43.854	49.9712	48.0689	48.3643	61.3331	45.5723	51.3537	39.1828
Taurochenodeoxycholic acid (TCDCA)	498.4 / 80.0	8.8	C18	C05465	HMDB0000951	Extracellular	Lipids and lipid-like molecules	Taurinated bile acids and derivatives	104.385	19.6717	66.9249	20.938	25.3183	19.0538	21.063	37.4486	10.5722	6.48514	15.2259	12.7818	51.9322	10.6395	47.8124	39.2	13.9141	27.9421	45.8199	33.0503	8.94906	11.9759	16.8505	35.1705	64.8136	17.9659	49.6528	14.0206	27.8992	40.8193	18.4822	33.5727	548.608	19.0792	37.7272	30.921	9.07281	33.3939	45.9294	30.4853	57.7708
Taurodeoxycholic acid (TDCA)	498.4 / 80.0	8.97	C18	C05463	HMDB0000896	Extracellular	Lipids and lipid-like molecules	Taurinated bile acids and derivatives		22.5506	77.5589	28.6638	30.0427	23.3689	29.4155	45.8724	13.2139	9.53546	19.6296	17.7743	70.1013	11.6363	65.0878	48.1171	20.5959	36.4054	52.8592	37.9117	10.5004	15.4421	19.4961	46.7493	84.4122	19.4958	60.9296	18.3738	33.4745	49.1512	26.3119	40.2572	752.967	24.4537	44.1517	43.2237	9.09753	42.1234	63.294	39.4039	76.1129
Taurohyodeoxycholic acid	498.4 / 79.9	7.47	C18							20.8613	14.0344	14.2756	10.5513	28.8161	14.1539	29.3134	34.7836	3.6096	6.39516	16.045	13.7137		12.1692	33.5166		18.4696	18.9533	8.45046		6.98783	16.7663	4.96478	13.4309	10.2301	19.0238	12.2169	12.9911	26.3043		6.1752		3.92175	15.3403		4.93935				4.76481
Ursodeoxycholic acid (UDCA)	391.4 / 391.4	8.69	C18	C07880	HMDB0000946	Extracellular	Lipids and lipid-like molecules	Dihydroxy bile acids, alcohols and derivatives	36.1112	38.9212	37.7889	49.1298	70.2358	46.6957	45.2066	37.1056	44.7703	43.6384	58.1789	41.2513	35.1032	50.4794	51.2953	43.5886	151.758	63.3135	56.5654	53.0678	48.1289	42.6566	41.4287	41.4009	39.4046	47.7126	40.2587	42.1878	33.4449	40.415	44.3936	37.3653	181.755	46.5348	74.1702	64.4076	48.6345	47.9151	50.3663	56.953	30.0958
Ribonolactone	166.1 / 107.0	1.05	C18	C02674	HMDB0001900	Cytoplasm	Organic oxygen compounds	Pentoses	0.974011	7.28726	3.31047	1.13354	2.5836	0.887673	15.6109	1.41591		5.75286	4.33216	16.2282	20.9586		10.116	1.5786	2.93561	0.989011	10.114	6.27302	0.858463	7.65607	3.01393	1.34527	31.3158	1.82853		2.29204	2.33349	0.990497	1.69957	1.76766	7.64648	2.88706	3.17009	1.45813	1.0954	16.1401	1.29093	5.95332	2.63545
4-Hydroxycinnamic acid	163.0 / 119.1	3.97	C18	C00811	HMDB0002035	Cytoplasm	Phenylpropanoids and polyketides	Hydroxycinnamic acids	30.1304	50.5843	87.4207	16.1806	24.217	20.7487	81.1991	19.7811	47.8852	23.064	12.5349	23.0813	78.6663	14.6997	25.5197	27.9077	21.6282	19.5038	12.1166	29.5398	17.9348	17.6188	15.3776	17.203	45.612	14.1187	54.8149	17.754	14.3445	15.5525	20.1188	12.9272	20.8691	17.2326	12.7601	15.7447	10.5402	56.8936	14.9805	12.5703	14.065
10Z,13Z-Nonadecadienoic acid	293.2 / 293.2	11.66	C18						405.164	615.995	411.345	962.028	818.836	620.454	246.537	340.175	321.36	330.63	499.021	362.966	323.865	409.793	505.681	477.244	590.763	464.724	495.833	567.555	457.3	415.542	426.153	164.195	346.464	624.532	425.472	583.6	365.561	340.75	438.38	320.426	298.252	270.09	282.982	467.753	303.146	609.578	304.312	456.734	323.554
10Z-Heptadecenoic acid	267.2 / 267.2	11.49	C18		HMDB0060038	Membrane	Lipids and lipid-like molecules	Long-chain fatty acids	92.4748	139.061	87.3969	202.451	177.45	134.101	53.202	81.8403		110.648	113.94	52.8484	84.85	95.7307		106.602	135.302	109.158	108.828	121.553	102.354	90.8874	202.175	54.7832	122.403	143.405	92.1254	124.32	118.412	74.9462	90.2837	212.883	103.838	128.778	113.561	98.2409	132.131	173.001	81.1717	99.0974	118.148
12-hydroxystearic acid	299.3 / 299.3	10.44	C18		HMDB0061706	na	Lipids and lipid-like molecules	Long-chain fatty acids	412.407	525.136	449.492	538.39	924.566	501.4	318.089	335.044	343.93	365.768	484.091	366.086	396.177	418.635	439.843	456.459	653.939	455.792	546.209	530.967	374.931	299.461	433.354	275.161	438.207	734.563	422.307	545.615	224.528	320.279	395.852	375.975	202.652	376.335	183.391	399.011	326.107	353.752	396.629	209.722	374.484
12Z-Tridecenoic acid	211.2 / 211.2	10.33	C18						1319.45	1517.53	1201.35	1411.76	2137.32	1419.82	782.498	1020.16	914.666	803.581	1265.4	994.896	1148.62	1220.41	1242.62	1170.95	1453.05	1029.66	1203.09	1418.97	1051.27	950.585	1022.17	786.195	1225.25	1772.08	1123.45	1391.27	979.666	910.273	1400.63	1162.39	1102.8	1050.79	939.432	1194.91	1124.07	1693.63	1095.83	1184.05	1043.46
4-Methylhexanoic acid	129.1 / 45.0	2.48	C18		HMDB0031594	Cytoplasm	Lipids and lipid-like molecules	Medium-chain fatty acids	145.707			65.2995	98.5272	92.6904			318.084	145.164	110.28	91.4399	358.276	82.2822	181.907	160.759	67.2712	95.5329	132.147	129.707		92.5152	84.5273		186.541	112.172	177.936	72.9553	111.385	83.2528	39.0008	36.4409	50.5581	52.0578	29.1231	29.7857	24.5366	148.498	32.1294	31.8483	41.2394
3-Methylpentanoic acid	115.1 / 115.1	5.75	C18		HMDB0033774	Cytoplasm	Lipids and lipid-like molecules	Methyl-branched fatty acids	13592.7	31993.2		9370.34	20735.9	14818.6	45714.6	11818	28849.9	11021.8	14322.7	12761.1	52123.3	12066.4	15806.8	14337.1	16227.9	7674.28	14179.3	16445.5	8912.68	7188.14	10729.8	7820.84	34688.2	17659.1	19078.9	13751.2	6691.25	6582.96	12443.5	7659.38	14435.5	9940.76	7030.62	9839.05	7126.54	46980.8	8668.8	7411.22	10553.2
5Z-Dodecenoic acid	197.2 / 197.2	9.84	C18		HMDB0000529	Cytoplasm	Lipids and lipid-like molecules	Medium-chain fatty acids	469.271	602.476	459.269	552.96	800.791	581.099	323.495	401.153	336.786	400.317	489.198	373.004	452.886	492.665	475.684	435.705	595.521	422.311	416.861	577.157	418.806	398.962	435.397	342.53	487.997	659.651	469.799	549.225	405.365	412.555	499.964	434.266	436.281	375.927	353.819	443.385	415.677	645.786	395.914	432.27	377.629
Adipic acid	145.0 / 82.9	2.42	C18	C06104	HMDB0000448	Cytoplasm	Lipids and lipid-like molecules	Medium-chain fatty acids	46.8774	107.121	405.273	55.1798	72.5911	72.3049	436.094	66.8962	254.306	160.975	72.5601	132.121	219.893	47.4808	102.289	52.7243	95.8307	72.3122	56.5564	100.03	59.92	40.9661	70.7214	96.6163	29.0478	113.504	232.213	75.3012	30.2703	76.0394	32.8922	19.7908	29.3728	32.0133	19.9129	22.7723	18.122	70.343	19.2458	25.2109	32.9423
Azelaic acid	187.1 / 97.1	5.37	C18	C08261	HMDB0000784	na	Lipids and lipid-like molecules	Medium-chain fatty acids	89.8785	207.603	408.057	66.8155	139.254	111.25	291.646	69.0339	197.302	88.6291	103.137	80.0362	342.781	83.1391	107.951	65.8057	100.701	42.5688	86.5041	99.7444	54.7703	38.7773	75.0174	50.2635	135.751	116.482	97.9566	103.849	41.9623	32.3067	69.0925	46.9592	64.5803	54.078	34.4013	56.6111	42.3361	308.788	50.9404	40.428	63.3498
Citraconic acid	129.0 / 85.0	1.3	C18	C02226	HMDB0000634	Extracellular	Lipids and lipid-like molecules	Methyl-branched fatty acids	15.7507		75.9067	10.8643		15.769	48.7552	14.0853	38.2535	12.2724		13.4328	57.1709	12.2512	15.5318	16.5984	15.9821	10.9913		16.7144	11.3195	10.4786	9.46816	12.6256	35.2812		24.3724	14.8653	10.6438	11.0759	14.0241	14.1807	13.6319	14.3408	11.9962	10.5277	8.10044	51.7347	11.1735	9.85287	13.9252
2-Methylbutyric acid	101.1 / 101.1	2.78	C18	C18319	HMDB0002176	Extracellular	Lipids and lipid-like molecules	Methyl-branched fatty acids	732.728	1733.91	3389.41	572.737	939.866	645.792	2148.22	643.192	1652.34	558.715	714.885	707.159	2775.97		862.796	883.234	738.335	468.528	703.25	770.097	626.836	520.829	494.863	473.857	1741.45	772.832	1294.27	723.179	464.736	449.698	711.783	472.924	796.808	662.993	435.775	561.718	337.538	2138.94	560.816	513.849	586.344
Heptanoic acid	129.1 / 129.1	7	C18	C17714	HMDB0000666	Extracellular	Lipids and lipid-like molecules	Medium-chain fatty acids	14782.1	16623.1	13490.5	16438.4	21451.7	14529.6	10972.4	11264.1	11724.6	13119.3	14121.3	12651.9	12969.2	17078.5	12947.1	11550	14870.3	11535.2	13048	16022.4	11491	10866.6	13315.4	11438.4	14954.1	20517.9	12173.4	13666.1	13588.6	12226.7	14603.4	15586.2	12992			11971.4	11788.4	15498.4		12536.8	12001.9
Conjugated linoleic acids (CLA)	279.2 / 279.2	11.49	C18	C04056	HMDB0005048	Extracellular	Lipids and lipid-like molecules	Lineolic acids and derivatives	8422.92	22824.4	4854.55	19415.4	16641.7	4735.2	10281	18088.7	16066.3	19898.4	7612.19	12538.1	16064.4	17443.3	18911.9	15541.6	9985.63	11590.5	17113	19135.3	11139.4	8569.33	27016	9625.31	14056.4	15492.8	11328.8	27998.9	26647	5150.08	17069.9	14284	11331.3	17849	16567	16497.6	16043.8	22789.8	12927.1	19490.7	16920.8
Methylglutaric acid	145.1 / 82.9	2.42	C18		HMDB0000752	Extracellular	Lipids and lipid-like molecules	Methyl-branched fatty acids	28.537	61.8273	241.438	32.1364	63.4787	50.6863	250.266	46.2061	176.462	104.667		89.7676	136.639		64.4309	36.8139	55.2069	48.3318	33.5341	69.124	48.5824	23.0426	36.8877	65.1544	24.8257	68.4302	162.098	56.1978	18.7164	45.3174	19.6911	6.87148	10.1837	17.9262	14.8165	12.8628	13.3613	49.6916	18.3542	13.3477	26.6546
Myristelaidic acid	225.2 / 225.2	10.61	C18		HMDB0062248	na	Lipids and lipid-like molecules	Long-chain fatty acids	2162.57	3066.8	2298.67	2679.02	5072.72	2683.64	2050.16	2039.2	2009.95	2135.53	2554.23	2066.79	2512.05	2326.66	2535.16	2663.04	3586.31	2855.49	2826.47	2982.62	2054.22	1895.26	2957.68		2661.17	3703.49	2351.45	2844.76	1702.27	1859.16	2638.26	2657.09	1341.5	2212.34	1834.63	2465.61		2537.33	2494.67	1580.13	2407.14
10Z-Nonadecaenoic acid	295.3 / 295.3	11.99	C18	C00174	HMDB0013622	Extracellular	Lipids and lipid-like molecules	Long-chain fatty acids	213.782	162.467	214.3	478.193	343.879	281.362	142.277	334.551	233.925	202.269	263.431	156.161	264.011	286.154	342.597	340.077	303.651	273.339	253.514	322.727	266.992	263.193	330.353	162.337	101.965	319.744	282.981	293.554	276.656	233.44	308.181	419.572	364.24		274.204	387.485	353.717	172.032	111.741	295.451	283.533
Palmitelaidic acid	253.2 / 253.2	11.21	C18		HMDB0012328	Extracellular	Lipids and lipid-like molecules	Long-chain fatty acids	1831.49	6571.98	2026.49	3782.67	2771.57	1620.12	1807.86	3266.46	3889.9	5938.6	1706.4	3287.6	3563.53	2929.58	4144.48	3334.31	3390.47	2382.24	6040.96	4378.61	2720.19	2819.61	18334.8	1785.88	8920.98	3053.21	1744.57	3884.61	6835.56	1225.39	4345.89	3946.17	5042.26	4120.77	9260.59	6587.18	5461.7	11259.2	4409.73	8064.69	7233.23
Petroselinic acid	281.2 / 281.2	11.8	C18	C08363	HMDB0002080	Extracellular	Lipids and lipid-like molecules	Long-chain fatty acids	6448.09	22609.6	5969.21	9032.96	13294.1	3718.17	9500.74	13890.3	15836.6	17824.1	4771.19	10054.9	18188.5	13836.1	16565.2	12887.6	8377.89	9570.24	14317.2	14676.8	11000.5	8838.02	27510.1	10228.5	15838.4	10921.4	7730.95	20043.6	23249.7	5061.06	14136.6	17803.6	18050.7	14957.9	22120.1	13309.7	19180.7	24483.6	14324.4	19047.9	19233.6
Ricinoleic acid	297.2 / 183.1	10.19	C18	C08365	HMDB0034297	Extracellular	Lipids and lipid-like molecules	Long-chain fatty acids	17.8528	19.2425	11.6079	24.1381	28.4761	12.9135	9.06204	17.6526	12.929	20.7624	11.8837	22.069	14.8361	24.3657	14.8575	12.3388	16.4436	9.33787	11.256	34.8081	12.6751	11.0722	20.704	14.4593	16.7315	23.6038	20.2435	23.8821	16.6188	8.4881	11.4039	13.4034	9.71389	11.7792	11.4672	9.92732	10.8389	16.824	10.3343	13.4278	11.8962
Sebacic acid	201.1 / 139.1	6.17	C18	C08277	HMDB0000792	Membrane	Lipids and lipid-like molecules	Medium-chain fatty acids	442.877	423.009	471.285	395.539	762.924	445.894	843.761	640.334	570.76	596.038	815.549	1323.31	462.424	601.864	391.226	246.394	500.222	458.491	334.844	579.253	268.195	421.157	444.611	488.41	440.434	728.598	573.773	682.721	253.045	433.228	361.65	435.776	374.038	306.254	378.118	252.209	205.891	402.097	232.211	308.415	376.132
Suberic acid	173.1 / 111.2	4.49	C18	C08278	HMDB0000893	na	Lipids and lipid-like molecules	Medium-chain fatty acids	18.3151	35.4251	60.2893	25.8804	43.0903	28.4182	95.4674	18.1678	46.8298	30.6903	33.9681	96.9744	50.5304	18.9863	32.947	27.858	32.5665	21.1427	21.2464	32.4478	17.2664	23.0583	24.3573	27.0884	41.5405	28.7995	30.6627	30.7074	17.7896	18.751	27.1862	11.6163	18.3532	21.6385	15.4433	15.1846	14.8688	54.4253	21.6351	18.5322	19.9856
Undecylenic acid	183.1 / 183.1	9.17	C18	C13910	HMDB0033724	Extracellular	Lipids and lipid-like molecules	Medium-chain fatty acids	8801.1	11395.9	8632.09	13011.1	14069.3	9499.67	6512.25	7915.74	6735.96	7760.57	9145.64	9608.11	8283.38				10105.8	9744.35	8988.34	8512.66	10014	9262.99	7976.43	8357.75	9626.4			9210.39		7975.71		10879.6	8666.16	8767.94	10138	10284.7	8828.54	10001.1	12401	11115.2
3-Methyl-2-oxovaleric acid	129.1 / 101.2	2.48	C18	C00671	HMDB0000491	Cytoplasm	Organic acids and derivatives	Short-chain keto acids and derivatives	209.389	330.419	1257.96	60.9859			328.81	216.977	379.689	125.436	126.884	94.9362		58.6734	202.052	161.203		76.8171	101.132	139.41	230.449	85.9847		190.412	157.291	105.691	219.949		93.2866	88.3638
3-Methyl-2-oxobutanoic acid	115.0 / 87.2	1.49	C18	C00141	HMDB0000019	Cytoplasm	Organic acids and derivatives	Short-chain keto acids and derivatives	148.183	254.772	1663.94	51.0421	100.731	162.198	282.075	98.3741	237.683	138.032	98.6192	107.521	412.435	73.6819	249.901	143.861	91.0415	80.5509	138.902	107.083	154.946	92.7142	93.2052	116.265	224.082	147.886	151.169	79.7469	69.7271	49.3129		42.634					33.4824	292.247			63.1587
Ketoleucine	129.1 / 100.8	2.63	C18	C00233	HMDB0000695	Cytoplasm	Organic acids and derivatives	Short-chain keto acids and derivatives	202.112	330.116	1566.16	58.9889		245.723	326.43	149.167	444.08	161.647	112.567	80.9215	346.36	73.3231	301.284	131.138	107.466	96.9483	205.544	164.619	242.023	84.3454	95.6247	205.065	241.84	113.133	282.31	62.1432	136.457	122.554				54.4927
Methylmalonic acid	117.0 / 72.9	1.22	C18	C02170	HMDB0000202	Cytoplasm	Organic acids and derivatives	Dicarboxylic acids and derivatives	109.252	279.371	394.639	109.641	57.601	125.305	621.124	391.159	325.739	106.7	81.3661	95.2116	456.398	108.803	139.938	188.297	68.6089	112.984	162.015	66.7759	118.799	98.193	205.806	120.276	410.752	44.6049	397.782	74.6921	110.417	115.747	106.516	104.419	132.041	179.023	124.928	245.22	145.397	257.573	130.357	232.543	143.944
Oxoadipic acid	159.0 / 59.1	0.92	C18	C00322	HMDB0000225	Mitochondria	Organic acids and derivatives	Medium-chain keto acids and derivatives	74.4599	172.331	178.202	27.9789	67.2699	31.2029	94.0179	20.0381	51.485	18.9144	32.1463	67.4681	188.085	35.8328	27.3985	45.5043	58.9912	43.1398	26.271	69.807	25.6341	48.574	36.0173	57.3809	109.405	48.8891		28.6883	24.7499	37.1296		15.1793	44.2238	44.659	14.3729	30.959	18.9472	98.2617	24.8878	19.2969	34.534
Indole-3-acetamide	175.1 / 130.1	3.9	C18	C02693	HMDB0029739	Cytoplasm	Organoheterocyclic compounds	3-alkylindoles	0.207056	0.354282	1.16416	0.200737	0.248323	0.264312	0.70343	0.208279	0.429314	0.107591	0.202795	0.152996	0.476921	0.241901	0.475603	0.300376	0.236724	0.195349	0.168329	0.279688	0.214964	0.168938	0.130451	0.153872	0.472761	0.101839	0.331982	0.178357	0.188887	0.164619	0.484312	0.328036	0.401445	0.30875	0.35001	0.223574	0.229233	0.961852	0.330049	0.413294	0.250159
3-Methylindole	132.2 / 105.1	6.7	C18	C08313	HMDB0000466	Membrane	Organoheterocyclic compounds	3-methylindoles	363.699	450.934	364.025	536.651	547.118	394.138	325.891	296.113	362.598	489.965	445.666	368.938	337.803	418.773	334.615	412.601	356.028	477.463	342.631	350.203	368.436	333.315	254.731	340.56	412.957	578.384	454.112	357.695	297.198	355.666	567.958	386.167	341.552	320.004	488.178	423.787	262.222	364.149	318.991	466.655	302.159
Indoleacetic acid	176.1 / 130.2	4.73	C18	C00954	HMDB0000197	Cytoplasm	Organoheterocyclic compounds	Indole-3-acetic acid derivatives	58.1979	52.6312	110.707	64.0069	19.9545	306.079	166.749	61.5338	86.6864	61.1554	127.8	41.2176	132.378	49.6571	19.6682	50.8687	67.1662	36.6296	115.771	75.5694	84.1717	217.133	24.5983	44.8345	70.7304	47.9449	195.667	48.4333	81.4702	77.4034	40.9915	24.7166	28.417	16.9455	34.9254	27.76	26.9461	75.0488	43.0493	44.3634	19.3805
Indoleacrylic acid	186.1 / 142.1	5.57	C18		HMDB0000734	Membrane	Organoheterocyclic compounds	Indoles	1.02058	2.316	4.13984	0.719682	3.58542	1.15815	6.25916				2.65844	0.950017	5.73589	1.04551		1.20514	1.72767		0.983956	1.26625	1.61356	0.707454	1.02317	0.662972		2.58222	2.05746	0.922232	0.639106		0.92284	0.703423	1.26811	0.944963	0.746503	0.674103	0.673866		1.34375	0.658592	0.817884
Melatonine	233.2 / 174.1	4.85	C18	C01598	HMDB0001389	Cytoplasm	Organoheterocyclic compounds	3-alkylindoles	0.0596876	0.104086	0.129382	0.0282334	0.0532979	0.0428502	0.0958047	0.0450374	0.0511526	0.0485593	0.0495668	0.0527657	0.104922	0.0440114	0.0286141	0.0556689	0.0701303	0.046604	0.0433204	0.0502888	0.0492611	0.0390636	0.0402277	0.0364098	0.0616428	0.0673588	0.0559161	0.0493121	0.0422759	0.0392795	0.061381	0.0361698	0.034227	0.0408298	0.0295543	0.0278082	0.0412547	0.0949812	0.0693279	0.0335145	0.0321996
2-Hydroxycinnamic acid	163.0 / 119.1	4.99	C18	C01772	HMDB0002641	na	Phenylpropanoids and polyketides	Hydroxycinnamic acids	55.258	78.5237	107.813	32.5684	56.9774	66.2241		29.2799		25.5746	33.7992	34.7261	142.534	44.5853	40.7138	41.2984	34.055	28.8307	41.5508	37.312	37.9002	30.101	33.7055	24.8796	79.6142	40.9059	46.8226	39.9284	24.1188	17.6435	39.4839	18.3512	24.9796	28.6486	22.8742	29.4298	21.5098	102.923	27.2533	29.0049	25.0654
2-Phenylpropionic acid	149.1 / 104.9	5.63	C18		HMDB0011743	Membrane	Phenylpropanoids and polyketides	Phenylpropanoic acids	892.174	1513.58	3406.05	438.115	1709.6	708.275	10888.2	751.745	1709.16	486.905	660.997	692.065	3048.24	719.589	869.407	651.516	1110.14	386.622	870.999	916.994	449.539	392.346	613.654	349.465	1886.53	962.241	1052.35	1033.99	352.441	336.27	635.366	372.356	796.379	607.643	390.596	517.617	331.053	2616.32	491.009	459.362	569.713
Hydrocinnamic acid	149.1 / 149.1	5.7	C18	C05629	HMDB0000764	Cytoplasm	Phenylpropanoids and polyketides	Phenylpropanoic acids	1051.36	2261.28	4799.97	635.181	2029.65	1036.86	3976.99	836.932	2277.89	814.508	960.622	965.675	4261.62	990.259	1142.72	1338.6	1372.15	542.778	996.838	1166.34	596.687	527.338	823.545	537.934	2496.09	1227.24	1471.09	1253.66	506.811	452.163	892.506	441.431	933.696	780.392	473.487	733.318	405.205	3426.52	558.133	603.407	803.239
N-Methylnicotinamide	137.1 / 80.1	2.35	C18		HMDB0003152	Cytoplasm	Organoheterocyclic compounds	Nicotinamides	256.46	512.146	1229.09	158.913	250.837	262.562	705.964	168.116	461.804	199.339	221.804	217.996	900.193	236.811	229.044	294.151	207.643	148.617	172.041	284.072	180.885	145.232	179.598	184.34	524.8	262.038	375.718	177.031	130.329	131.091	222.467	131.796	252.671	150.89	174.423	158.616	113.842	590.076	198.596	169.853	183.108
Tryptamine	161.2 / 144.1	3.39	C18	C00398	HMDB0000303	Cytoplasm	Organoheterocyclic compounds	Tryptamines and derivatives	0.479574	1.13379	4.63373	0.827761	1.14397	0.960706	2.8718		2.2967	0.624262	0.868189	0.947287	3.12649	0.782006	1.08315	0.367585	1.09077	0.962776	0.916607	1.1276	0.91619	0.679061	0.836452	0.591521	2.14538	0.999691		0.949458	0.684779	0.580384	0.359109	0.844179	1.04166	1.04244	0.648762	0.84301	0.635633	3.09055	0.730679	0.821584	0.327131
Indoxyl sulfate	211.9 / 79.9	2.79	C18		HMDB0000682	Cytoplasm	Organic acids and derivatives	Arylsulfates	119.271	78.5943	347.557	33.5409	59.4899	82.1695	3875.7	67.8973	285.442	259.976	67.4352	236.591	675.857	57.2576	140.302	71.108	201.04	59.5135	306.678	188	48.4098	210.382	41.9016	48.9322	61.4584	66.6129	108.239	79.8734	138.578	94.7968	11.4855	37.4424	101.78	70.7584	70.5543	12.016	20.3845	192.92	75.4193	28.6075	57.3797
Kynurenate	187.9 / 144.0	4.71	C18	C01717	HMDB0000715	Cytoplasm	Organoheterocyclic compounds	Quinoline carboxylic acids	1.52735	2.05639	3.04954	1.37916	2.39517	2.5593	3.78203	1.3907	2.73171	1.13489	1.58452	1.23577	4.59952	1.92502	1.78328	1.76009	1.58756	1.03117	1.62844	1.83216	1.36554	1.24959	1.2772	1.02704	2.62965	1.71802	2.51839	1.39696	0.954614	1.01477	1.7042	0.944545	1.20178	2.08775	1.02404	1.26439		4.28405	1.33582	1.17637	1.36213
Serotonin	177.2 / 160.1	1.93	C18	C00780	HMDB0000259	Cytoplasm	Organoheterocyclic compounds	Serotonins		11.6309	19.4268		5.00332	4.7621	17.4064		14.6732			4.25128	19.0315	5.25641		7.65445				3.85487	4.35797	2.68152			15.5593	5.29541	11.5456		3.11192		5.57325	4.31934	7.11812	8.72132	5.80781	3.75662	3.42065	14.3097	4.00353	3.27962	5.86602
5-Hydroxyindole-3-acetic Acid	189.9 / 143.9	2.84	C18	C05635	HMDB0000763	Cytoplasm	Organoheterocyclic compounds	Indole-3-acetic acid derivatives	4933.83	10139	24300.4	5364.27	6709.92	6375.7	19049.4	4990.45	14099	5683.44	4893.81	5203.4	25232.1	4638.23	5729.06	6781.39	5982.98	4383.31	5110.9	4115.54	5823.05	4775.05	3771.78	4612.95	14375	6476.04	11007	4796.43	3999.47	5158.14	4677.49	4450.27	6372.15	5776.08	3992.15	3741.91	2610.9	15584.8	3771.93	3665.53	3815.24
Xanthurenate	206.1 / 159.9	2.43	C18	C02470	HMDB0000881	Membrane	Organoheterocyclic compounds	Quinoline carboxylic acids	5.70644	30.8809	70.0464	33.0805	15.8216	32.7023	33.2695	52.2251	187.894	8.58724	7.0006	9.16198	20.531	32.3012	145.014	27.7839	6.50527	12.0587	5.57815	18.7254	43.3668	8.14484	12.8544	11.1097	23.6957	27.0367	212.078	12.5402	27.9285	16.663	13.8901	13.4702	5.54923	16.8917	14.9233	20.1085	12.4023	55.2116	11.9531	15.0605	19.376
Cinnavalininate	298.9 / 254.9	4.33	C18	C05640	HMDB0004078	na	Organoheterocyclic compounds	Phenoxazines	576.065	1643.54	3293.28	610.319	1347.89	1113.3	2720.73	703	1837.2	852.842	1036.94	691.761	3312.56	517.136	924.452	891.909	920.323	639.806	980.857	930.3	502.402	465.363	747.563	552.151	1826.95	988.766	1261.69	1024.81	437.332	414.948	791.52	563.168	786.342	599.05	514.044	439.218	394.644	2829.14	485.84	525.809	745.129
Indole-3-lactic Acid	206.2 / 187.9	4.51	C18	C02043	HMDB0000671	na	Organoheterocyclic compounds	Indolyl carboxylic acids and derivatives	30.6819	183.074	584.713	115.665	101.073	152.176	405.301	147.529	504.395	105.042	71.3746	108.587	340.674	34.0541	249.471	134.13	62.6592	73.7817	157.234	175.583	176.861	144.477	57.5881	76.1401	234.056	55.0081	657.295	76.9901	126.281	100.696	45.6397	45.5852	46.7651	70.2853	42.0777	48.5795	42.2323	184.579	50.15	57.2945	61.4693
Vitamin B7	245.2 / 227.2	3.71	C18	C00120	HMDB0000030	Cytoplasm	Organoheterocyclic compounds	Biotin and derivatives	128.973	735.702	695.902	295.508	245.024	126.346	899.129	197.344	461.365	120.117	173.818	247.53	1045.01		262.937	329.895	176.472	329.698	142.738	198.719	198.202	167.285	213.762	159.163	614.785	202.549	387.961	243.656	166.717	235.727	142.15	88.4035	190.987	161.32	106.016	150.403	107.465	632.611	164.329	112	105.02
3-Methoxytyramine	168.2 / 151.0	2.08	C18	C05587	HMDB0000022	Cytoplasm	Benzenoids	Methoxyphenols	217.955	500.567	835.331	219.849	166.184	195.359	561.159	222.412	400.414	154.718	185.505	165.01	692.026	159.076	248.665	300.288	146.459	174.412	162.183	157.842	176.01	189.982	151.98	182.979	630.993	154.855	430.173	155.49	155.088	154.989	206.49	169.198	222.796	228.813	177.469	191.84	120.569	414.163	221.619	162.151	174.954
Tyramine	138.0 / 76.9	1.61	C18	C00483	HMDB0000306	Cytoplasm	Benzenoids	Phenethylamines	10.8475	31.9131	60.4574	7.91396			68.1874	10.7387	26.8594	11.6232	11.0298	17.2921	55.2703	12.0217	20.2554	19.0836	12.7561	7.3968	15.317	9.66836	11.068	23.9888	10.5841	11.8155	47.816	10.9629	25.1811	11.8724	8.30998	6.92828	6.58563	4.26255	7.8241	6.04047	5.03587	5.31892	3.44217	20.6049	6.01132	5.06182	6.27709
p-Cresol	107.1 / 76.9	3.78	C18	C01468	HMDB0001858	Membrane	Benzenoids	Para cresols	254.586	454.947	175.671	107.992	319.987	538.255	13166.3	385.58	1446.05	426.9	782.82	1061.32	3652.53	111.975	652.42	537.044	72.7202	485.782	352.113	367.995	202.986	1265.29	194.572	323.139	143.133	178.545	200.906	515.156	322.775	412.806	28.3841	39.5008	98.982	43.3833	221.125		48.2689	71.014	46.2171	15.4095	114.997
p-Cresyl sulfate	187.0 / 125.2	5.36	C18		HMDB0011635	na	Organic acids and derivatives	Phenylsulfates	57.1027	133.197	281.532	35.451	86.2271	72.2674	192.016	47.1872	127.642	52.4695	65.0867	53.1927	234.226	54.2175	65.4584	46.5058	65.7114	25.8362	54.2295	67.3171	31.8032	27.4549	50.334	31.2821	110.57	76.7107	67.4298	60.2444	33.3346	21.2378	42.6487	34.4016	38.2362	31.867	19.1369	30.4764	31.5788	197.442	31.7948	27.5025	44.3979
Linoleoyl ethanolamide	324.3 / 62.1	10.92	C18		HMDB0012252	Extracellular	Organic nitrogen compounds	N-acylethanolamines	8.34215		10.9306	13.516	13.585	8.3416	9.74227	7.62023	12.5295	10.0937		20.1931	21.479	12.5539	13.3956	18.3744	8.72168	7.90666	11.133	12.881	9.70759	10.4889	17.3587	17.5857	18.9189	11.8639	20.4965	11.2134	11.9912	10.9626	17.8762	17.2766	5.74002	21.4834	14.4448	15.719	16.8642	5.59687	12.0607	6.77943	13.8482
Palmitoylethanolamide	300.3 / 121.1	11.19	C18	C16512	HMDB0002100	Extracellular	Organic acids and derivatives	Carboximidic acids	8271.34				15365.7	8520.55		4993.21	4770.37	7700.55		6461.53			9804.29	7494.52	12311.5		8884.54	9229.34	7831.92	5264.53	6133.53	3991.65	12129.8				5082.93	6207.41	6878.2			5415.23
Oleoylethanolamide	326.3 / 151.2	11.33	C18	C20792	HMDB0002088	Extracellular	Organic nitrogen compounds	N-acylethanolamines	29.8648	34.7069	34.29	51.7224	48.5828	45.5299	15.5878	19.7548	14.6831	15.6642	31.4557	24.5053	17.6316	21.2587	32.5625	24.8276	32.1401	22.0558	22.3051	27.7604	20.5561	25.4475	20.6295	7.19223	23.6002	35.8834	21.7306	27.4403	18.7	16.4974	24.2963	15.3598	20.0384	13.5153	12.645	23.7	14.2168	35.4195	20.7564	18.9858	13.0576
Phenol	93.0 / 65.0	2.73	C18	C00146	HMDB0000228	na	Benzenoids	1-hydroxy-4-unsubstituted benzenoids	2875.34	5622.91	13479	2053.35	1819.85	3020.16	13776	2220.42	11196.1	2690.06	2607.28	3886.18	14530.2	3689.79	2907.1	3186.41	3581.05	2328.89	2119.92	3344.38	2527.35	2366.81	1507.03	4161.55	7120.53	2999.08	5699.78	2597.48	1958.49	1775.22	179.96	95.3169	1037.2	537.626	161.913	46.0607	70.6149	1982.99	512.064	190.171	575.621
Chlorogenic acid	353.1 / 191.1	1.51	C18	C00852	HMDB0003164	Cytoplasm	Organic oxygen compounds	Quinic acids and derivatives	593.824	1071.74	2735.64	461.498			1441.52	387.404	1016.59		491.277	526.921	2223.72	489.882	673.651	837.148	577.798	391.213	478.627		434.626	344.966		428.26	1253.42	638.528	801.236	528.216	391.399	324.516	671.044	410.427	615.262	545.738		436.442	331.075	1685.47	559.781	556.057	454.894
N-Acetyltyrosine	224.1 / 178.1	2.18	C18	C01657	HMDB0000866	Cytoplasm	Organic acids and derivatives	Tyrosine and derivatives	18.472	21.9253	92.248	12.6404	24.9693	12.2949	37.5541	14.3577	15.4592	11.8849	11.3929	17.5534	71.8442	7.03186	11.4561	28.0279	12.6042	17.5849	11.7628	9.7891	9.5767	14.4009		9.18275	35.0374	14.2843	27.6088	10.1974	11.9371	14.4448	13.386		18.5841	19.257	20.4514	11.198	10.61	42.9505	15.1621	9.38663	17.2042
Spermidine	146.2 / 72.2	1.21	C18	C00315	HMDB0001257	Cytoplasm	Organic nitrogen compounds	Dialkylamines	80.7949	228.772	267.804	69.3773		68.768	437.399	54.9443	195.785	69.8783	89.1908	108.16	340.957	62.0408	105.148	97.4447	101.504	43.5307			65.4068	111.236		114.798	271.438	87.3794	131.758		81.2893	38.4303	62.8386	63.1246	115.843	173.808		73.9534	69.8479	254.459	64.2988	59.8489	95.3102
3-Hydroxyphenylacetic acid	151.0 / 106.8	3.57	C18	C05593	HMDB0000440	Cytoplasm	Benzenoids	1-hydroxy-4-unsubstituted benzenoids	8.51267	19.8659	84.1871	11.454	9.21195	5.94691	25.6629	8.98301	16.1033	4.47992	6.80439	16.9496	26.0222	6.41106	18.3708	7.48694	7.03666	15.7213	5.43467	8.54238	6.14006	23.5124	5.59471	7.53188	20.4659	9.0679	15.329	6.97672	12.3521	7.1065	8.20867	4.89518	8.38474	7.3653	4.33275	5.37303	4.50448	19.9882	6.03885	5.45904	3.51678
4-Hydroxybenzoic acid	137.0 / 93.0	2.73	C18	C00156	HMDB0000500	Cytoplasm	Benzenoids	Hydroxybenzoic acid derivatives	29.4295	61.6185	123.466	21.1962	34.9613	23.249	74.4738	23.1543	54.0651	17.8565		23.3328	95.0146	26.876	27.8028	34.4293	25.069	20.3	21.9575	24.5726	26.0764	27.03	21.3357	19.7523	62.5974	27.0307	49.1594	22.9137	18.0976	18.5645	26.1394	19.5512	31.1487	28.7401	19.5122	21.193	14.6236	80.0095	22.5377	21.8095	21.5677
3-Hydroxybenzoic acid	137.0 / 93.0	3.56	C18	C00587	HMDB0002466	na	Benzenoids	Hydroxybenzoic acid derivatives		104.247	253.897	42.1974	66.9463	39.1749	155.908	31.9931	108.744	33.1719	36.886	49.8509	221.328	38.578	63.6351	67.2608	49.7186	42.0719	39.9034	53.5378		41.1598	35.8967	37.804	134.718	57.0772	92.7551	42.9148	33.5567		55.2275	33.8989	52.0579	44.701	33.8791	41.758	27.4712	149.27	45.9444	39.4789
Thyronine	274.1 / 274.1	8.78	C18		HMDB0000667	Cytoplasm	Organic acids and derivatives	Phenylalanine and derivatives	13019.1	12886.7	8191.19	10823.7	11785.4	8139.27	5864.04	8349.9	4888.31	5443.02	5954.6	5636.07	10228.1	9823.85	8994.33	7646.47	5551.36	6198.22	5709.6	6442.7	6037.45	5586.99	5709.31	4309.02	9252.64	11241.2	7523.38	7405.46	7137.79	6035.27	9574.96	9187.36	8298.65	6974.21	7022.39	5731.73	6806.05	7835.34	5621.17	5349.47	7204.89
Benzamide	122.1 / 105.0	3.29	C18	C09815	HMDB0004461	na	Benzenoids	Benzamides	1.42655	3.60019	17.4591	2.24557	1.96446	1.63156	7.30632	2.23373	3.51556	1.43312	1.8221	8.82603	11.9848	1.52864	2.36239	1.68947	1.85027	1.18726	1.75745	1.64009	1.86383	6.63646	2.08763	2.06232	5.33277	1.84827	3.61599	2.14734	2.82858	0.870772	1.5627	1.27943	1.9874	1.63059	1.23507	1.28041	0.986821	4.96084	1.10071	1.1018	0.951236
Benzoic acid	121.0 / 77.2	5.17	C18	C00539	HMDB0001870	Cytoplasm	Benzenoids	Benzoic acids	245.74	629.616	1161.51	184.83		310.626	962.395	200.445	516.156	200.654	245.399	197.11	1009.52	237.383	245.014	367.801	290.005	176.318	229.903	273.549	205.725	163.187	183.039	185.328	652.769	290.239	407.159	248.662	143.177	164.559	242.538	167.337	262.136	271.791	154.359	236.932	133.983	672.146	224.095	140.464	176.714
Gallic acid	169.0 / 125.0	1.24	C18	C01424	HMDB0005807	na	Benzenoids	Gallic acids	18.3717	30.3954	72.081	14.8351	20.9096	16.1114	36.6749	10.2551		9.92604	14.799	12.7008	50.1439	10.8081			15.6862		12.1677		10.9184	14.9105	13.305			20.7038	31.4073		12.6106		12.7122	10.7625	16.958	13.7917	12.5955	8.83726	9.56857		13.0143	9.54483
Hippuric acid	180.1 / 105.0	2.78	C18	C01586	HMDB0000714	Cytoplasm	Benzenoids	Hippuric acids		40.8533	764.172	67.4989	13.2424			88.9623	1.66892			1733.93		0.651811	134.941	0.955216		39.7125		0.645798		576.441		0.475998	1.27175	53.0669			72.8237	30.9324	2.50499				4.7005	5.23787	0.32082	19.611	79.076	14.0749	27.82
Homovanillic acid	181.1 / 137.1	3.4	C18	C05582	HMDB0000118	Cytoplasm	Benzenoids	Methoxyphenols	430.872	910.455	3089.82	429.964	725.591	517.927	1831.58	326.715	1312.61	403.107	431.485	629.314	2232.99	431.964	796.934	432.86	608.764	511.098	508.989	661.129	600.82	521.518	425.517	227.419	1713.99	624.699	1197.65	512.435	436.834	409.21			629.623	565.795	364.189	446.685	319.671	1423.92		425.325	275.479
m-Aminobenzoic acid	138.1 / 65.0	2.01	C18		HMDB0001891	na	Benzenoids	Aminobenzoic acids	1.82543	4.767	8.1725	1.48238	2.25566	2.29353	8.95201	1.86891	3.32607	1.34846	1.92301	2.39508	9.85937	2.11305	2.85066	3.32291	1.91474	1.19439	2.24383	1.81658	1.55834	2.5422	1.49206	1.59989	5.8138	2.44131	4.14932	1.71622	1.32563	1.23269	1.6804	0.985984	1.82662	1.66142	0.980866	1.23536	0.952111	5.82006	1.25894	1.03683	1.42217
Mandelic acid	151.0 / 106.9	2.41	C18	C01984	HMDB0000703	na	Benzenoids	Benzene and substituted derivatives	153.365	231.401	455.814	78.74	164.851	88.4499	392.829	80.3965	238.481	74.6282	79.3008	93.4954	410.64	91.9677	132.806	165.501	107.068	86.2308	85.0515	99.0758	114.925	89.3902	62.2875	85.5502	273.921	126.54	169.695	82.5039	63.9339	63.7931	119.66	64.076	127.938	92.248	87.931	82.3577	57.8132	326.072	95.2929	96.3077	89.8311
Ortho-Hydroxyphenylacetic acid	151.0 / 107.1	3.56	C18	C05852	HMDB0000669	na	Benzenoids	2(hydroxyphenyl)acetic acids	5.93437	21.5652		15.825	11.3365	5.93765	15.7558	4.32262	11.5824	3.94784	4.84642	6.02528	23.1637	5.07737		7.94804	6.05308	10.6878	4.35792	6.95536	5.26358	30.0255	5.68138		15.666	6.53772	12.95	5.00293	3.03139	8.58834	7.44946	3.91768	5.07284	4.51831	3.36198	4.4542	2.74032	18.2008	6.12916	4.02965	3.67348
p-Hydroxymandelic acid	167.0 / 149.0	4.42	C18	C11527	HMDB0000822	Membrane	Benzenoids	1-hydroxy-2-unsubstituted benzenoids	85.8721	287.605	788.57	120.058	234.852	176.093	355.729	106.876	352.28	133.41	194.688	115.909	582.637	108.635	163.045	217.711	170	86.0315	145.791	164.827	103.503	115.079	135.171	104.338	305.269	114.72	243.073	132.858	107.449	80.5067	144.664	85.918	153.073	145.542	91.2305	102.381	75.6418	414.271	111.714	86.1454	145.979
p-Hydroxyphenylacetic acid	151.0 / 151.0	3.02	C18	C00642	HMDB0000020	Cytoplasm	Benzenoids	1-hydroxy-2-unsubstituted benzenoids	416.082	779.256	2156.31	395.581	551.487	557.231	1523.71	334.468	1016.04	490.336	494.769	425.322	1912.44	463.449	512.16		523.167	334.775	524.197	508.231	330.564	312.295	426.685		1136.16	478.695	489.204	558.987				342.597	512.497	432.683	336.228	313.742	233.438	1340.65		277.619	335.103
Phenylacetic acid	135.0 / 91.0	0.82	C18	C07086	HMDB0000209	na	Benzenoids	Benzene and substituted derivatives	1410.25	2480.22	2076.74	948.426	1484.78	942.726	2979.49	690.952	2328.72	647.22	1065.95	867.303	3702.44	976.786	1261.79	1227.85		624.215	988.959	1279.66		722.611	616.211	668.1	2589.33	2009.18	1756.45	1051.16	685.407	702.685	1539.09	805.203	1590.47	1322.28	765.67	1178.78	654.935	4791.37	1145.08	1184.68
Phenyllactic acid	165.1 / 119.1	4.39	C18	C01479	HMDB0000779	na	Phenylpropanoids and polyketides	Phenylpropanoic acids	10.5046	39.1307	196.37	27.9447	37.8461	39.2833	62.1038	29.0606	167.017	25.805	14.6871	18.2573	95.4887	11.0477	64.9551	97.603	25.9637	22.806	38.4302	48.3128	49.2765	28.6217	13.93	21.807	66.0901	18.3464	66.5282	21.094	30.8421	17.7975	8.41562	9.61412	15.3484	22.5835	11.5005	19.3405	15.3001	50.4505	10.4992	8.91657	10.3014
Phenylpyruvic acid	163.0 / 90.9	3.15	C18	C00166	HMDB0000205	Cytoplasm	Benzenoids	Phenylpyruvic acid derivatives			218.341	5.87778	9.44283	7.87201	16.8123		36.3889	7.88082	5.6711		21.8628	6.37358	70.9655	12.8986	5.54713	4.96958	15.627		19.6115	4.51391			33.8	5.62795			7.22749					4.05937	3.4471	3.49299	3.41099	19.968			4.76469
Phthalic acid	165.0 / 121.1	2.54	C18	C01606	HMDB0002107	na	Benzenoids	Benzoic acids	35.275	67.9291	120.549	24.4914	48.2867	31.6117	107.004	26.2445	68.8494	28.9365		33.3164	114.651	21.4312	37.8849	35.2282	32.7515	21.0616	27.0425	28.4051	24.4147	25.8507	27.2881	22.5759		24.6141	57.0602	45.1169	17.9692	21.117	23.2465	19.8818	30.7415	27.7704	20.457	17.9824	15.4561	83.6997	20.3305	19.763	24.9605
Protocatechuic acid	153.0 / 109.1	2	C18	C00230	HMDB0001856	na	Benzenoids	Hydroxybenzoic acid derivatives	21.2413	33.6649	71.0142	12.9625	21.5546	12.04	43.2102	10.9168	29.8881	11.5005	12.2359	15.9973	52.8805	11.5792	19.8844	17.5842	13.9109	11.1049	13.1202	13.6176	17.2677	10.1407	9.19471	15.1558	50.0354	20.5857	25.5395	11.8737	10.4178	7.07304	15.2797	11.0979	19.8256	15.0192	11.4023	12.8857	9.4479	61.3025	15.0237	15.7819	12.7569
Phenylethylamine	122.1 / 105.0	2.93	C18	C05332	HMDB0012275	na	Benzenoids	Phenethylamines	1.01494	2.30085	5.08356		1.46544	1.43859	7.84177	0.729995	1.99131	1.0206	1.23172	1.36482	4.44129	0.803369	1.50065	0.997171	1.18091	0.801403	0.85622	0.774468	0.763544	1.0952	0.820618		2.86406	1.37481	1.28324	0.769824	0.523084	0.491703	0.868652	0.686093	1.26597		0.567926	0.810963	0.600741	3.18163	0.780814	0.850819	0.916019
3-Aminosalicylic acid	154.1 / 108.0	1.27	C18		HMDB0001972	na	Benzenoids	Aminosalicylic acids		3625.01	6255.53		914.936	1323.89	7163.86	84.77	210.208		123.141	2235.79			1226.26		113.214	1660.11	962.747	1349.96		841.36		1073.69		658.772		1079.47	1284.28	1534.24	259.398	52.4497		77.5686	165.922	214.89	227.296	751.757	143.955	194.949	456.708
Hyocholic acid (HCA)	407.3 / 407.3	8.77	C18		HMDB0000760	Extracellular	Lipids and lipid-like molecules	Trihydroxy bile acids, alcohols and derivatives	37.8554	37.4843	34.6578	66.6888	55.1831	48.4851	33.8603	61.6485	45.0302	60.4765	43.0456	39.9826	34.6038	47.7968	41.4174	31.239	35.582	38.8105	48.2802	41.443	54.0446		42.4311	37.2816	39.6092	42.0917	61.859	37.2262	37.4337	40.6116	34.7643	32.4931	29.575	34.098		32.9959	36.0348	36.8064	47.0381	39.239	29.8691
3-Dehydrocholic acid (3-DHCA)	405.4 / 405.4	8.68	C18		HMDB0000502	Extracellular	Lipids and lipid-like molecules	Dihydroxy bile acids, alcohols and derivatives	1.48634	1.34319	0.906456	1.27598	1.94718	1.06562	0.748412	1.60357	0.61873	0.705133	0.906919	0.672333	1.02962	1.06125	1.33903	0.819873	1.14341	0.866336	0.685476	0.876176	0.707657	0.691819	0.723087	0.488541	0.887132	1.41396	0.804164	0.834881	0.883925	0.917127	1.0514	1.02323	1.42568	0.744498	1.07486	0.867347	0.830624	1.11308		0.808635	0.845128
13Z,16Z-Docosadienoic Acid	335.3 / 335.3	11.68	C18	C16533	HMDB0061714	na	Lipids and lipid-like molecules	Very long-chain fatty acids	851.555	1291.1	826.637	1696.94	1526.7	1105.17	594.117	590.894	732.434	590.466	961.301	697.366	639.508	799.28	978.156	1151.58	1123.35	894.453	858.609	1136.29	946.492	783.265	874.497	427.99	721.179	1174.05	881.879	966.385	809.924	772.407	822.066	645.698	733.928	495.809	638.137	936.771	617.426	1166.04	662.476	951.506	602.387
4Z,7Z,10Z,13Z,16Z,19Z-Docosahexaenoic Acid (DHA)	327.2 / 327.2	11.3	C18	C06429	HMDB0002183	Cytoplasm	Lipids and lipid-like molecules	Very long-chain fatty acids	504.621	1253.18	463.779	822.289	610.675	546.196	527.013	946.618	621.026	819.436	504.611	942.023	959.833	406.26	1438.08	511.799	492.24	584.194	932.644	1754.35	1106.63	607.716	1500.82	747.476	1253.54	800.708	503.082	1652.08	1206.35	628.587	1563.69	1182.2	1707.3	909.08	1907.3	1702.39	1666.96	2284.82	1384.85	3399.06	1975.25
4Z,7Z,10Z,13Z,16Z-Docosapentaenoic Acid	329.2 / 329.2	11.58	C18		HMDB0001976	Extracellular	Lipids and lipid-like molecules	Very long-chain fatty acids	2496.2	4870.66	2106.82	2959.12	4153.04	1782.42	2799.87	3352.31	4473.34	4466.32	1683.93	5837.12	5433.2	3319.93	4327.55	3029.72	2882.86	2645.45	4406	7601.89	4368.91	2184.77	8205.08	4228.16	5905.74	4292.14	2243.04	7516	5576.67	2318.77	5867.09	5395.43	7601.64	3664.75	7073.97	5531.58	7236.8	8338.53	5095.68	11284.7	6459.45
7Z,10Z,13Z,16Z-Docosatetraenoic acid	331.3 / 331.3	11.78	C18	C16527	HMDB0002226	Cytoplasm	Lipids and lipid-like molecules	Very long-chain fatty acids	20845.1	40674.5	13877.2	18245.9	36991.1	14669.1	28907.7	35338.8	52301.7	53975.2	12512.3	26987.5	53285.7	38732.8	29459	34033.3	25159.1	20731	42884.3	60861	33854	14949.3	80242	31799.8	37933.2	31184.1	21122.6	54258.7	63258.4	21395.3	25056.5	42076.9	64908.2	41747.7	52009.8	28559.2	74126.8	63057	37134.7	32155.6	38732.7
5Z,8Z,11Z,14Z,17Z-Eicosapentaenoic Acid	301.2 / 301.2	11.03	C18	C06428	HMDB0001999	Extracellular	Lipids and lipid-like molecules	Long-chain fatty acids	1565.09	3082.22	995.059	1583.34	1794.32	1058.43	1260.49	1188.91	973.237	1481.44	1330.92	3092.5	3620.45	1086.25	3010.24	1291.18	1854.75	1405.03	2057.59	3536.6	1639.88	1286.29	2342.11	2413.88	4288.16	2626.07	1142.02	3394.88	1408.08	1065.29	3702.88	3147.56	2339.78	1819.05	2049.62	3584.16	2705.84	6064.73	4236.98	4749.86	9876.54
Erucic Acid	337.3 / 337.3	12.79	C18	C08316	HMDB0002068	Extracellular	Lipids and lipid-like molecules	Very long-chain fatty acids	4888.37	7418.49	3579.97	5499.05	5116.62	3858.94	2940.42	4850.23	3946.29	3819.47	3655.15	3069.87	4427.54	4114.56	5409.15	5358.68	3683.37	6553.68	4119.47	4223.69	4402.57	3994.35	5594.12	2457.31	4372.53	3875.98	3644.97	4696.49	5829.17	2783.33	17231.8	19559	13778.8	14300.1	9684.99	26609.7	7613.78	15706.3	8970.16	27518.1	9689.29
Gamma-Linolenic acid	277.2 / 277.2	11.09	C18	C06426	HMDB0003073	Cytoplasm	Lipids and lipid-like molecules	Lineolic acids and derivatives	1993.31	3305.79	1473.38	2674.17	3607.1	822.41	1915.26	3614	3361.51	4379.81	876.778	4778.22	3493.09	3717.81	3819.04	2381.16	1650.01	1637.4	2495.41	4067.46	1880.54	768.41	8514.82	2914.25	3804.83	3754.21	2259.02	4621.51	3453.31	732.123	3016.45	4085.89	1665.07	2537.74	2788.94	2550.26	2938.51	2918.16	5954.59	4205.12	4034.28
Heneicosanoic acid	325.3 / 325.3	12.89	C18		HMDB0002345	Extracellular	Lipids and lipid-like molecules	Long-chain fatty acids	60565.7	80880.4	71310.8	120384	109329	78607.9	30168.4	46616.2	37996.5	38654.7	55131	46613.9	38368.5	49087.3	60956.9	60369.6	71520.4	64584.4	55741.2	74273.4	59999.6	53804.6	49609.5	23666.5	42018.5	71027.4	52155.3	62038	40550.4	40360.3	51706.5	46582.6	39592.3	33925.4	36216.6	56514.3	39741.3	75166.6	39108.6	65825.9	41974.7
Elaidic Acid	281.2 / 281.2	11.78	C18	C01712	HMDB0000573	Cytoplasm	Lipids and lipid-like molecules	Long-chain fatty acids	7065.04	21321.7	6043.91	9502.09	13619.1	4201.63	9313.56	13208.6	14330.8	17917.7	4121.75	10556.8	18229.7	13347	19181.6	14927.6	9471.93	9348.05	14364.3	15988.3	11418.5	7925.19	26406.4	9666.6	16561.8	10607.6	7626.91	18642.6	24816.2	4937.56	14335	18455.4	18854.2	15886.4	24000	13416	21473.2	27685.7	14845.1	17691.3	21017.1
Heptadecanoic acid	269.2 / 269.2	11.89	C18		HMDB0002259	Cytoplasm	Lipids and lipid-like molecules	Long-chain fatty acids	11828	46000.5	8758.55	38357.9	13913.9	12573.3	13204.9	23335.2	20735.4	20116.8	21379.5	13560.7	26022	24256.8	29089.2	33205.4	20856.3	25631.4	29107.6	30483.9	28638.9	16277.7	36065.9	12139.3	31335.6	13687.9	22319.3	46488.7	40610.7	13097.2	30560.3	35467.2	23446.1	27161.9	18856.6	30434.6	25259.1	26610.1	18272	24924.4	21924.7
Hexanoic acid	115.1 / 71.0	0.91	C18	C01585	HMDB0000535	Cytoplasm	Lipids and lipid-like molecules	Medium-chain fatty acids	21199.4	44906	89474.7	17985.1	32901.6	24311.9	102748	26026.3	62807	21444.8	21906.1	24991.4	76726.9	28259	20222.9	27434.6	19513.4	24977.8	38770.8	33950.5	21872.3	24311	16927.6	27036.8	47382.5	36119.4	37482.3	1268.49	18600.9		978.874	815.652	1201.04	1049.2	689.553	824.972	668.7	3976.98	881.586	1418.33	4368.45
Dihomo-gamma-linolenic acid	305.2 / 261.1	11.6	C18	C03242	HMDB0002925	Cytoplasm	Lipids and lipid-like molecules	Long-chain fatty acids	6087.41	11436.9	3603.44	7979.85	7502.15	5419.65	7174.51	8484.66	11377.3	10803.4	5718.43	5898.79	9196	8950.78	7298.64	8809.66	8103.75	6265.43	10459.4	14457.8	11405.6	5850.55	16193.7	7500.53	8712.38	8199.95	8714.22	12849.2	12921.4	6899.38	12261.7	17469.5	22367.3	18618.9	23607.5	17756.5	27482.5	28909.4	14167.9	17103.8	19390
Dodecanoic acid	199.2 / 199.2	9.81	C18	C02679	HMDB0000638	Cytoplasm	Lipids and lipid-like molecules	Medium-chain fatty acids	5349.43	5149.56	4662.53	6866.7	6828.92	4945.84	3622.43	3050.46		2479.79	3250.93	3163.89	3935.54	4360.59	5166.81	3762.96	4495.95	3751.53	3456.49	4433.61	4718.64	3806.63	3507.87	3511.47	3680.83	6177.49	4177.47	4856.53	3906.63	3883.33	6929.81	3817.89	3556.31	3913.04	4084.21	4422.72	3431.94	5071.82	4427.3	4006.62	2982.92
Lignoceric Acid	367.4 / 367.4	13.69	C18	C08320	HMDB0002003	Cytoplasm	Lipids and lipid-like molecules	Very long-chain fatty acids	2826.8	3916.38	3175.64	5266.03	5008.3	3746.23	1223.1	1991.52	1577.2	1870.01	2465.9	2196.99	1682.16	2025.52	2585.18	2603.16	4191.75	2543.32	2980.41	3370.39	2674.96	2278.74	2953.24	1293	1978.26	3091.76	2096.4	3355.36	1860.15	1609.69	2304.48	2002.72	2054.14	1563.25	1458.69	2583.3	1826.97	3304.45	1744.52	2897.48	1912.75
Linoleic acid	279.2 / 279.2	11.39	C18	C01595	HMDB0000673	Cytoplasm	Lipids and lipid-like molecules	Lineolic acids and derivatives	6799.95	21390.7	3538.33	15042.2	12415.5	4057.36	9589.06	15762	16431.9	23563.7	5952.5	9806.48	18822.8	15472.9	19230.2	12210.9	8945.2	9270.05	15178.3	16527	12176.6	8088.06	28057.7	10336.1	14619	14722.3	11961.8	25329.2	20945.9	4198.04	12094.1	13233.2	12262.8	17823.6	16028.3	17604.2	16824.3	21184.7	12907.6	18068.4	14711.9
Alpha-Linolenic Acid	277.2 / 277.2	11.09	C18	C06427	HMDB0001388	Cytoplasm	Lipids and lipid-like molecules	Lineolic acids and derivatives	4832.56	8813.11	3598.62	6972.6	7322.21	1832.96	4559.09	7618.42	7389.13	10794.7	2249.8	9925.4	7383.64	8142.22	9316.61	5242.23	3714.95	3607.47	6426.12	9836.15	4615.7	1811.49	20209	6082.95	10994.4	7367.7	6528.42	9835.21	7669.74	1662.38	5952.27	8207.24	4049.43	6417.01	6280.4	7070.31	6149.52	6649.89	13524.6	8055.63	9364.93
Myristoleic acid	225.2 / 225.2	10.49	C18	C08322	HMDB0002000	Extracellular	Lipids and lipid-like molecules	Long-chain fatty acids	1923.33	2634.85	2172.19	2362.31	3831.92	2309.06	1732.19	1650.5	1772.41	1687.68	2350.32	1687.62	2102.27	2082.3	2205.63	2301.41	2862.08	2187.09	2613.65	2613.74	1925.54	1750.42	2332.86	1427.9	2196.52	3087.09	2164.75	2624.58	1377.41	1447.17	2295.77	2254.21	1131.94	2038.93	1257.7	2137.24	1793.5	1975.74	2172.14	1281.75	1905.52
Linoelaidic acid	279.2 / 279.2	11.42	C18		HMDB0006270	Cytoplasm	Lipids and lipid-like molecules	Lineolic acids and derivatives	5627.72	16761.2	3793.95	13066.2	9416.3	2759.86	7665.19	11718.3	10653	14899.6	4559.45	9031.47	12553.7	13209.2	14522.6	10291.9	6840.48	7409.45	11497.5	12202.3	10252.4	6235.05	21276.4	9418.51	11290.1	11473.8	10379.8	18210.1	19090.4	4385.81	11417.8	10766.2	11306.8	12810.4	11361.5	13845.9	11846.7	18305.1	10202.8	14552.2	11540
Oleic acid	281.2 / 281.2	11.76	C18	C00712	HMDB0000207	Extracellular	Lipids and lipid-like molecules	Long-chain fatty acids	4490.17	16545.6	3667.18	5814.52	6640.88	2195.95	5930.15	8587.66	9058.54	11266.8	2979.62	6688.26	10967.8	7576.97	8476.72	8708.55	4928.02	5488.94	9496.95	9163.97	6982.05	5870.9	20608.6	6451.86	10498	6508.35	5237.03	10847.8	16748.3	3186.37	9534.56	10175.7	11421.9	10141.5	15548.8	9966.26	12858.2	18602.7	10226.6	13212.1	13378.8
Palmitic acid	255.2 / 255.2	11.65	C18	C00249	HMDB0000220	Cytoplasm	Lipids and lipid-like molecules	Long-chain fatty acids	143297	417654	139361	399323	180016	167436	138126	219502	235417	237969	194797	239482	218106	242578	282014	329842	150084	315050	318041	258077	215661	186447	508107	209317	270134	166766	205630	252896	316998	135707	266959	241262	257673	165592	225583	252584	250828	232006	207226	388840	211256
Palmitoleic Acid	253.2 / 253.2	11.3	C18	C08362	HMDB0003229	Extracellular	Lipids and lipid-like molecules	Long-chain fatty acids	1038.69	4114.17	1203.24	2140.89	1712.77	962.262	969.257	1783.81	2172.62	3005.64	843.935	1761.9	2000.38	1383.95	2137.65	1538.36	1643.13	1218.2	3041.52	1983.91	1702.58	1506.97	8271.88	958.547	4355.41	1617.01	903.624	1784.65	3309.09	718.24	2230.42	2373.03	2392.62	1969.08	4275.35	3675.23	2605.66	4613.24	2288.05	3732.2	3646.18
Pentadecanoic acid	241.2 / 241.2	3.52	C18	C16537	HMDB0000826	Cytoplasm	Lipids and lipid-like molecules	Long-chain fatty acids	163.991	368.393	921.609	200.845	261.531	174.17	1715.62	163.22	562.822	483.07	210.903	462.832	1006.95	205.078	333.662	279.593	207.255	141.381	192.729	212.601	145.514	203.592	310.282	157.225	517.829	466.885	475.508	211.565	128.337	148.543	162.119	129.152	188.405	191.233	125.45	132.543	106.053	1062.58	129.386	129.401	135.545
Stearic acid	283.3 / 283.3	12.15	C18	C01530	HMDB0000827	Cytoplasm	Lipids and lipid-like molecules	Long-chain fatty acids	327402	746742	327126	960174	426090	397633	280483	415200	459255	353157	507932	373284	387730	480424	486502	706344	477356	677253	559360	890129	516437	396028	479795	354840	561731	431847	474117	633612	486844	294813	532404	356050	361203	320151	330959	532542	354955	530238	319279	616600	392815
Tricosanoic acid	353.3 / 353.3	13.39	C18		HMDB0001160	Extracellular	Lipids and lipid-like molecules	Very long-chain fatty acids	35388.1	24839.9	24680.8	35744	33683.1	24562.3	15280.5	17367.6	17255.4	16006.4	16487	14143.3	18745.7	17646.2	26090.4	18075.4	23085.3	18621.6	18430.6	22947.2	18653.2	20925.2	16257.6	14523.9	15056.5	22800.3	18870.2	20078.8	18464.2	17511.7	17235.3	18983.8	14950.3	19280.9	14692.6	18949.2	18378.7	23956	15050.3	21054.2	18281.5
Tridecanoic acid	213.2 / 213.2	10.25	C18	C17076	HMDB0000910	Extracellular	Lipids and lipid-like molecules	Long-chain fatty acids	3624.88	4908.86	3890.26	4592.2	8562.2	4636.99	2729.19	2940.48	3025.26	2839.21	4335.91	3253.3	3373.95	3549	3756.6	3630.88	5373.62	3951.72	4350.32	4632.61	3265.47	2718.73	3364.11	2079.91	3636.34	5979.62	3708.25	4530.91	1920.75	2840.1	3672.37	3435.33	1559.46	2918.75	1657.62	3527.22	2788.82	3105.52	3378.33	1861.86	3335
Undecanoic acid	185.2 / 185.2	9.22	C18	C17715	HMDB0000947	Extracellular	Lipids and lipid-like molecules	Medium-chain fatty acids	4720.4	4226.88	3860.51	6485.21	6854.71	3957.83	2616.71	3012.6	2463.69	2219.72	3319.02	3035.73	3700.96	3629.93	4535.17	3538.03	3839.8	3689.17	3480.83	4556.62	3447.12	3005.04	2847.09	2101.42	3726.7	4998.06	4097.91		3319.92	3002.53	5232.75	4539.99	2914.6	2926.28	3762.77	3560.78		4259.65	5658.32	2927.31	2636.84
10E-Heptadecenoic acid	267.2 / 267.2	11.5	C18		HMDB0304753	na	Lipids and lipid-like molecules	Phosphatidylcholines	248.233	359.904	255.364	564.303	452.512	316.796	152.523	205.386			303.741	193.792	179.371	225.474	275.782	269.535	337.167	268.809	293.242	325.299	295.472	248.71	398.712	112.706	262.393	360.909	240.73	304.505	265.896	197.493	220.147	500.327	232.454	261.582	272.42	288.196	268.794	360.24	204.74	264.054	276.933
10Z-Pentadecenoic Acid	239.2 / 239.2	10.89	C18		HMDB0304816	na	Lipids and lipid-like molecules	Long-chain fatty acids	92079.7	122722	100230		210684	109996	77981.3		74066.4	69647	113414	83008.4	77552.2	86977.5	103359	100957	143080	96367.9	117319	132394	80289.2	72004.9	87058.3	63141.9	96882.8	162228	93474.3	121304	68450.5	72384	98415.9	98372.4	48405	77060.4	59454.2	89514.2	72431.9	106600	97822.7	60103	83535.8
11Z,14Z,17Z-Eicosatrienoic Acid	305.2 / 305.2	11.61	C18	C16522	HMDB0244373	na	Lipids and lipid-like molecules	Long-chain fatty acids	9140.55	17516.9	10275.3	11176.5	15761.6	6763.39	12449.5	12052.7	16054.9	16705.1	6810.84	9381.37	12307.5	14262.8	12434.6	12487.3	10412	13422.9	22187.8	21094.6	14784.5	6522.93	30856.2	12494.8	15146.2	14901.1	9994.37	20499.3	19762.8	8167.56	16632.4	23711	32252.9	23668.1	37321.9	19946.9	36249.2	37479.3	22475.5	28164.4	18108.5
11Z-Eicosenoic Acid	309.2 / 309.2	12.33	C18	C16526	HMDB0002231	Extracellular	Lipids and lipid-like molecules	Long-chain fatty acids	198448	713623	106629	293328	241787	124057	238603	380802	345084	320277	128286	184561	418510	306531	350196	400948	175834	279443	238977	275088	237071	221197	557819	264749	357015	216629	220726	461269	582061	153502	333537	259326	473221	335880	469694	468062	365372	626496	262429	289548	373471
Arachidic Acid	311.3 / 311.3	12.59	C18	C06425	HMDB0002212	Cytoplasm	Lipids and lipid-like molecules	Long-chain fatty acids	206424	424192	189949	483351	231580	239298	158961	235921	238563	188527	257317	162223	208451	262571	240320	370504	295957	366757	310640	462039	238443	240356	240984	175304	325541	243041	259431	361176	261448	139896	267961	171968	242999	214338	160718	318119	189707	297974	191897	298787	205269
Arachidonic acid	303.2 / 303.2	11.36	C18	C00219	HMDB0001043	Cytoplasm	Lipids and lipid-like molecules	Long-chain fatty acids	6364.95	11055.6	3327.5	7212.91	6835.68	4205.38	7410.51	9001.43	12455.3	10527	4800.82	5954.08	10986.4	9170	7086.02	8115.4	8249.44	6877.14	9882.09	13405	11066.5	4613.4	17197.2	8235.47	7567.8	7449.53	7629.04	13294.8	12689.3	6208.21	16130.7	18060	22868.7	18615.3	21843.1	18535.7	22289.1	31453.4	13830.1	16707.8	19457.2
Palmitoylcarnitine	400 / 85	10.9	C18	C02990	HMDB0000222	Cytoplasm	Lipids and lipid-like molecules	Acyl carnitines	1177.08	2770.94	859.034	1456.32	600.522	760.637	2414.23	2725.02	2699.92	2940.73	1719.03	1363.47	2201.23	2257.47	1648.88	1769.82	1117.5	2789.69	2557.39	2502.52	1322.2	960.619	1628.54	1674.01	1960.05	1904.69	3294.09	2086.93	2482.63	1847.29	1225.69	1769.78	1033.94	2331.27	1189.55	1504.13	2645.9	1070.46	1631.16	877.842	1669.79
5'-Deoxyadenosine	252 / 136	2.65	C18	C05198	HMDB0001983	Extracellular	Nucleosides, nucleotides, and analogues	5'-deoxyribonucleosides	560.001		2938.29			653.12	1673.26		1284.66	470.891		566.515	2124.98	576.053	657.86		600.964		515.671	654.492				454.499	1454.7		1050.47		391.413		290.273	222.637			222.22	274.592					234.072
Dodecanoylcarnitine	344 / 85	9.2	C18		HMDB0002250	Extracellular	Lipids and lipid-like molecules	Acyl carnitines	1574.95	2488.78	719.811	980.856	1245.58	768.45	2825.59	1887.14	1677.31	6319	1763.6	1697.8	2485.7	1664.01	1442.27	892.008	1575.85	2004.74	1928.34	2669.47	1087.39	3066.7	2076.57	2648.65	1796.07	2021.5	2052.72	1773.83	2982.23	1514.89	729.256	2179.62	1228.9	2911.28	3000.88	1544.86	3384.1	2203.76	1161.73	1286.9	2017.68
Biliverdin	583 / 297	8.83	C18	C00500	HMDB0001008	Cytoplasm	Organoheterocyclic compounds	Bilirubins	11.3441	0.662855	2.20606		0.451731		0.207062	10.3613	6.12287	5.4892			0.399545	0.21863	16.2854	11.6761			0.34847	8.93423	0.182305	0.158001	0.351533	5.60251	8.23321	0.790152		0.526848	0.352148	0.208027	0.0308123	0.0442881	0.114601	0.112385	0.0727155	0.124396	0.0962335	0.730215	0.0499462	0.0832428	0.799656
Cortisol	363 / 327	6.69	C18	C00735	HMDB0000063	Cytoplasm	Lipids and lipid-like molecules	21-hydroxysteroids	107.08	118.37	69.2413	68.1088	197.53	69.1921	56.375	75.6103	130.193	134.434	146.229	107.697	325.814	198.802	832.108	71.5895	69.8007	147.946	160.009	135.142	126.826	1641.68	168.343	56.972	328.173	99.9148	137.081	222.701	142.749	137.724	120.536	392.29	289.397	426.362	743.557	299.634	137.414	516.137	155.947	247.333	598.384
3-Hydroxybenzaldehyde	121 / 93	3.99	C18	C03067					17.5665	23.3304	43.9099	6.40965	18.2814	18.3237	42.7517	6.19843	19.8555	15.8407	17.2418	10.4571	42.2455	15.6634	9.58666	15.7383	7.0071	5.46282	17.3006	8.70864	8.7751	7.98342	14.1576	5.72247	26.3346	19.223	19.9253		6.18175	7.03536	9.09131	4.58102	8.66025	9.81298	4.95562	6.3941	3.53487	29.3191		6.01038	14.1596
Pregnenolone sulfate	395 / 97	8.16	C18	C18044	HMDB0000774	Cytoplasm	Lipids and lipid-like molecules	Sulfated steroids	0.436632	0.253082		0.363947		0.390692	0.449791	0.180435	0.470238	0.579002	0.554248	0.349374	0.230721	0.506722	0.455669	0.405309	0.366657	0.333834	0.494322	0.517688	0.386271	1.00291	0.573685	0.295503		0.277488	0.649905	0.776255	0.789974	0.588448	0.385996	0.273625	0.351197	0.244153	0.324863	0.290615	0.487577	0.335209	0.330708	0.506853	0.262002
5-Valerolactone	101 / 55	4.75	C18	C02240	HMDB0250981	na	Organoheterocyclic compounds	Delta valerolactones	129.049		292.836				30.9861	7.51275			219.04		727.549	137.428		152.746	180.141	154.908	169.329	122.631		135.755	152.753		213.119	188.888	194.458	177.245	116.335			7.46699	164.221				4.69165	25.7994		169.295	240.294
Caffeate	179 / 135	3.64	C18	C01481	HMDB0001964	na	Phenylpropanoids and polyketides	Hydroxycinnamic acids	53.8417		259.827	41.0053	48.6474		131.237	26.5101	119.57	24.061		51.772	179.8	32.3727	71.2423	56.1284	49.3943	35.762	26.3454	56.6666	43.6854	43.2336	35.0263	30.8277	131.303	63.9002	90.1397	36.8173	34.5124	33.0425	51.5473	27.9629	36.9644	34.8692	24.9369	32.9581	22.2982	100.456	35.2962	30.5493
Lumichrome	243 / 198	5.7	C18	C01727	HMDB0254199	na	Organoheterocyclic compounds	Flavins	2.58821	5.88854	11.9169	1.87806	4.11721	2.68793	8.70244	2.07807	5.76715	2.14718	2.64851	2.20448	10.1296	2.33426	2.81334	2.23115	2.56587	1.2671	2.40594	2.79817	1.71162	1.28811	2.08297	1.94679	4.84659	3.18756	3.98166	2.44507	1.33769	0.971974	1.66001	1.50051	2.09629	1.62159	1.08598	1.40066	1.66803	9.10376	1.27573	1.40186	2.09731
2-Pyrocatechuic acid	153 / 109	2.94	C18	C00196	HMDB0000397	na	Benzenoids	Salicylic acids	22.8008	41.7969	92.1031		22.9925	14.633	47.5801	16.7756	37.4207	10.9959	17.6336	16.4178	62.9493	18.2811	18.5474	20.4342	15.6399	13.9463	12.2349	16.1429	19.4737	12.3541	12.2668	14.8177	46.8518	17.6354	36.7146	13.4139	12.9912	11.62	19.8541	12.5096	25.2865	18.7645	13.2444	15.2918	10.1268	47.3498	17.3535	14.6444	13.8631
Tryptophanol	162 / 144	5.17	C18	C00955	HMDB0003447	na	Organoheterocyclic compounds	3-alkylindoles	24.9679	65.7426		26.4031	154.855	45.865	109.569	23.6806	75.5024	22.4078	27.9628	24.2685	133.848		33.3147	27.2086	27.9908	22.7116	33.5495	36.5142	22.9852	18.3601		19.1202	31.4408	66.4744	32.1598	26.0719	14.2469	19.3316	30.1237	18.0459	25.5304	28.3518	21.1237	18.6149	17.9887	73.4628	23.5636	18.0113	21.2493
2-Hydroxyphenethylamine	120 / 91	2.24	C18	C02735	HMDB0001065	na	Organic nitrogen compounds	Aralkylamines	3599.84	5838.88	16447	4240.87	3361.37	3152.82	16519.6	5024.5	15277.2	4762.69	3062.94	2798.46	11868.4	3283.34	6389.37	12714	2622.78	2666.04	5333.54	5736.87	6288.28	4013.67	3375.69	5181.35	11107.9	3505.95	11095.1	3322.73	5115.5	4471.37	5179.43	3849.29	9301.56	9825.25	5058.84	7597.65	6948.18	26118.4	5237.13	5487.46	6544.41
6-Methylthiopurine	167 / 152	3.87	C18	C16614	HMDB0060412	na	Organoheterocyclic compounds	6-thiopurines	34.4713		130.238	27.1478	43.6682	49.304	102.131	32.4028	83.4158	38.1032	43.6098	26.9958	122.138	36.4371	33.3162	47.8327	34.1249	19.0367	37.5546	25.3009		24.5951	30.4448	27.2747	74.2847	49.7978	82.4966	21.5751	16.0404		40.5933	22.9081	41.1207	32.612	14.3149				33.4447	20.6722	32.2227
10-Hydroxydecanoate	187 / 141	6.73	C18	C02774	HMDB0244272	na	Organic acids and derivatives	Medium-chain hydroxy acids and derivatives	1.12088	1.13266	0.955382	0.782375	1.55148	1.07175	0.733221	0.922022	0.96622	0.987185	0.842543	0.82975	0.857845	1.22167	1.01875	0.560275	1.35661	0.958414	0.757576	0.887859	0.783893	0.934542	0.854328	0.493811	0.933468	1.74727	0.704557	0.861728	0.620968	0.802816	1.20257	1.24303	1.0425	0.915795	0.949792		0.556746	1.30178	0.841907	0.868556	0.979637
Didecanoylphosphatidylcholine	566 / 184	11.5	C18						124.646	203.024	84.862	886.636	112.638	152.03	6.99901	16.5717	83.8093	116.719	45.8304	70.4422	135.035	87.8328	132.043	242.583	101.25	105.036	42.8767	289.786	43.4289	21.191	58.0677	166.961	133.384	52.005	521.171	15.7965	93.4979	138.405	5.99684	1.65778	3.5568	3.61589	5.18439	3.89087	5.98847	6.90669	4.72583	5.53136	7.35593
5'-Methylthioadenosine	298 / 136.2	3.6	C18	C00170	HMDB0001173	Cytoplasm	Nucleosides, nucleotides, and analogues	5'-deoxy-5'-thionucleosides	1.39318	1.52408	11.5352	2.81631	2.10162	1.27092	11.0745	0.684278	5.28226	1.60863	1.14736	5.04132	11.6392	1.5694	2.36174	3.54886	3.78892	1.81715	4.34145	7.95651	2.70565	6.04308	2.39741	2.39906	2.67512	1.0128	5.43971	0.674336	0.724165	2.78072	0.572442	0.765947	1.71062	1.19665	0.931621	0.784808	1.17534	4.2028	0.702074	0.992161	0.4382
Lipoamide	206 / 189	5.8	C18	C00248	HMDB0000962	Membrane	Organoheterocyclic compounds	Lipoamides	0.768423	1.74849	2.82215	0.679961	1.03923	0.986353	3.12302	0.909921	2.42468	0.929673	0.859328	0.992049	3.09889	0.860923	1.05565	1.13575	0.825404	0.479206	0.539178		0.586195	0.396265	0.511954	0.48019	1.6421	0.995377	0.974086	0.731156	0.416854	0.443954	0.865448	0.512811	0.6533	0.656419	0.468767	0.449594	0.424378	2.28587	0.671369	0.534052	0.564753
4-Hydroxybenzaldehyde	121.1 / 92	3.7	C18	C00633	HMDB0011718	na	Organic oxygen compounds	Hydroxybenzaldehydes	46.7008	80.7791	433.958	72.8185	89.4318	39.7959	356.575	63.6565	208.136	43.8397	37.3579	91.4937	419.362	70.5251	130.964	148.494	98.2438	78.0947	66.9122	114.594	111.287	71.7181	75.3658	59.2282	278.871	106.151	152.424	85.7765	69.3533	71.9246	40.5317	57.1794	50.7729	62.1404	61.401	54.9335	44.773	205.108	36.6807	45.6002	31.2978
3-(2-Hydroxyphenyl)propanoic acid	165 / 121	5.01	C18	C01198	HMDB0033752	Cytoplasm	Phenylpropanoids and polyketides	Phenylpropanoic acids	4.40177	10.1635	18.109	3.16783	7.1365		15.4805	3.70348	9.65496	4.88513	5.36147	3.26336	17.8917	5.69039	4.57112	4.89552	5.21241	2.27977	4.1266	5.61728	2.85065	3.05725	3.48012	2.64409	11.0811	6.25108	5.64479	4.27309	2.08007	2.14374	3.26279	2.41377	4.52315	3.14895	2.38296	2.2214	1.81638	13.1034	2.74491	2.83661	3.52754
Quinaldic acid	174 / 156	3.47	C18	C06325	HMDB0000842	na	Organoheterocyclic compounds	Quinoline carboxylic acids	12.1744	31.3401	215.965	35.7137	24.3475	43.5871	396.697	24.9586	190.186	74.0768	49.8714	117.058	410.308	48.8147	132.63	23.3192	28.3978	15.9161	31.898	63.6892	24.8144	253.428	41.0003	18.9329	112.022	49.6256	48.3325	41.7724	55.1256	15.8815		7.13889	11.1729	8.8934		7.53261	6.1767	35.6873			3.99295
Dethiobiotin	215 / 197	4.73	C18	C01909	HMDB0003581	Extracellular	Lipids and lipid-like molecules	Medium-chain fatty acids	1.3693	1.65381	2.8616	1.44197	2.14948	1.481	4.2674	1.09731	2.45991	1.26265	1.62549	1.51864	3.6754	1.35674	1.94033	1.67719	1.59499	1.19555	1.3195	1.77483	1.45506	1.23236	1.21496	1.03215	2.90683	1.69302	2.17724	1.41585	1.11091	1.24546	1.62865	0.981244	1.31126	1.62127	1.13808	1.09179	1.03533	4.61119	1.34348	1.28644	1.19139
N-Acetylleucine	174 / 128	4.47	C18	C02710	HMDB0011756	na	Organic acids and derivatives	Leucine and derivatives	1.0973	2.73637	4.05607	1.70342	2.29139	2.77512	6.24375	1.93512	4.43798	1.36772	1.69145	1.49864	7.09755	1.70779	2.15082	1.97905	1.64885	1.6701	2.55446	1.58047	1.53034	1.33195	1.5536	1.27558	2.64216	1.7672	2.46509	1.52843	1.10197	1.05836	1.77785	1.24977	1.11864	2.25116	1.21185	1.34233	0.963352	5.41362	1.57107	1.4906	1.94467
Indole-3-methyl acetate	190 / 130	6.29	C18		HMDB0029738	Membrane	Organoheterocyclic compounds	Indole-3-acetic acid derivatives	9.53811	8.42994	13.836	7.26856	9.02655	11.5773	6.86085	16.6099	15.4384	13.2397	14.0183	18.3707	17.6698	11.8806	13.2814	13.0088	8.46251	4.74721	30.209	33.0011	21.0151	18.8505	6.54268	8.97146	23.8478	11.1642	35.4575	9.25938	8.13957	7.92256	4.86171	6.27505	3.30182	4.23379	2.51968	1.51718	2.52693	1.75522	2.83982	5.41422	5.62903
Ethyl 3-indoleacetate	204 / 130	7	C18						8442.27	8215.49	13861.3	5090.13	8329.74	12733.4	4378.14	9048.76	10793.7	13107.7	6234.17	11816.5	6957.13	10497.1	7966.74	5334.68	11948.3	6780.68	8126.83	19154.5	4493.29	3595.16	6709.02	5690.56	8871.24	8991.46	3466.41	7681.62	10879.6	7670.39		4112.63	4342.28	3068.64				6414.48	3818.22		3339.19
Corticosterone	347 / 329	7.26	C18	C02140	HMDB0001547	Cytoplasm	Lipids and lipid-like molecules	21-hydroxysteroids	569.749	795.384	644.706	1350.31	901.131	605.885	472.703	624.491	551.716	612.039	587.638	635.045	1209.98	959.679	3130.33	518.717	620.834	983.727	546.734	690.775	1965.8		656.422	740.353	733.245	1006.9	1286.63	825.766	1244.07	476.633	1922.52		591.952	801.463	1243.97	2025.1	427.441	596.562	1935.45		697.019
Cortexolone	347 / 97	7.31	C18	C05488	HMDB0000015	Cytoplasm	Lipids and lipid-like molecules	21-hydroxysteroids	0.871837	2.04161	0.776005	1.00024	6.78754	0.657226	0.810396	2.48936	1.30753	2.12199	0.606627	2.2008	17.4549	1.84742	19.9028	0.574278	1.88636	1.19757	2.18096	2.7053	2.03653	4.17476	1.64329	0.746946	1.78805		3.03086	10.1575		0.65618											0.60296
Sphinganine	302 / 284	10.83	C18	C00836	HMDB0000269	Cytoplasm	Organic nitrogen compounds	1,2-aminoalcohols	150.285	290.269		241.755	325.945	212.164	187.874	217.31	166.717	189.84	178.749	149.481	225.677	319.72	175.823	205.135		225.735	309.646	234.903	203.157	176.547	366.178	313.356		300.989	284.74	489.334	458.047	179.871	711.387	311.501	1015.14	809.783	619.516	486.074	427.354	647.128	462.872	489.233	516.796
Sphingomyelin	731 / 184	13.5	C18	C00550	HMDB0001348	Extracellular	Lipids and lipid-like molecules	Phosphosphingolipids	123.66	210.423	280.736	236.391	125.966	389.952	121.285	5423.19	230.527	160.998	321.404	77.9127	227.823	280.636	244.964	282.787	217.561	386.422	181.575	213.759	4368.84	185.873	157.137	132.218	190.338	224.841	187.82	179.683	174.533	137.685	359.639	222.966	166.637	225.362	211.71	239.978	196.656	238.143	238.687	8150	329.093
Sabinic acid	215 / 169	8.12	C18	C08317	HMDB0002059	Extracellular	Organic acids and derivatives	Medium-chain hydroxy acids and derivatives	3.85445	3.62345	2.41647	3.7595	4.19669	2.61184	2.23392		1.73444	1.98023	2.71134	2.99379	2.88673	3.47858		3.28064	3.45863	2.57862	2.81134	3.4183	2.89991	3.05	1.99812	2.49334	2.80976	3.56837	3.13729	2.45768	3.0302	2.59099	3.35145	3.98164	3.03197	2.98675	2.58407	3.01785	2.81805	3.66003	2.94042	3.58438	1.96891
5,6-Dimethylbenzimidazole	147 / 104	4.34	C18	C03114	HMDB0003701	Membrane	Organoheterocyclic compounds	Benzimidazoles	237.535	738.114	1116.16	487.064	629.34	420.127	1284.65	369.316	747.729	234.429	331.663	357.211	2062.44	155.929	449.744	553.43	330.07	293.507	417.68	379.584	481.429	267.869	330.345	324.902	509.922	358.283	881.399	306.735	207.969	295.437	473.918	365.562	466.297	404.295	350.557	355.139	281.991	1101.59	319.709	414.96	444.498
Retinoic acid	299 / 255	11.5	C18	C00777	HMDB0001852	Cytoplasm	Lipids and lipid-like molecules	Retinoids	2.83623	5.25572	3.06947	6.83423	5.59576	4.88569	1.70447	2.67621	2.79349	2.2736	3.53743	2.86888	2.64873	2.60846	3.48464	3.69252	4.69761	2.97207	3.84335	4.22131	3.50334	3.11493	3.46026	1.61068	2.45181	5.52349	3.58938	3.99446	2.51827	2.81287	2.83555	2.27335	2.69438	1.75536	2.26604	3.27979	2.57509	5.13434	1.97593	3.12788	2.35413
Quinoline	130 / 77	3.22	C18	C06413	HMDB0033731	Cytoplasm	Organoheterocyclic compounds	Quinolines and derivatives	1.18428		3.24286	0.678164		1.08224	3.89609	1.17898	1.83751	0.907402	0.925364	0.884424	3.24219	0.790887	0.859887		0.890286	0.596133	1.00069	1.01832	0.747056	1.37329	0.655871	0.816701	1.81087	1.0732		0.879712	0.713783	0.994921	1.66988	1.43276	2.59046	2.1469	1.21044	2.26795	1.15041	6.31932	1.30509	2.20304	1.43439
1-Hydroxy-2-naphthoate	187 / 143	7.29	C18	C03203	HMDB0243892				10029.6	11324.2	9291.21	12811.2	12933.4	8537.43	8091.17	8730.13	9708.89	7994.76	8452.82	8361.83	10687.3	10859.9	9025.83	12285.3	9325.31	9233.67	7435.31	7588.37	9116.81	9308.85	7296.34	7870.53	11629.4	11672.9	9481.51	8462.17	10384.9	8558.32	12649.3	10396.8	9593.01	9662.37	10469.4	12476.5	10329.9	10643.4	12561.5	12657.3	9643.19
trans-Cinnamate	147 / 103	6.33	C18	C00423	HMDB0000930	Membrane	Phenylpropanoids and polyketides	Cinnamic acids	41.0792	49.6892	38.3719	35.5446	58.0716	42.4149		34.4053	35.7836	32.3111	50.4368	40.7672	37.796	52.2675	36.85	24.5438		50.7767	33.0962		135.703	42.6619		31.917	46.765	57.6161		46.2194	23.2256	35.5117	38.5123	48.797	40.3978	43.2594	44.1956	36.6756		46.0047	33.2012	35.7139	37.0502
1-Oleylglycerol	357 / 247	10.36	C18		HMDB0011567	Extracellular	Lipids and lipid-like molecules	1-monoacylglycerols	177.097	233.376	165.013	279.689	83.7247	147.715	230.855	190.394	163.554	244.443	201.907	172.246	261.542	183.54	327.078	166.178	157.062	126.381	157.526	152.742	277.787	265.225	281.789	757.057	412.071	66.2451	353.631	166.839	249.059	170.885	75.4551	182.662	113.781	167.98	69.2372	144.299	201.714	48.968	107.487	79.6319	179.177
Glycerol-myristate	303 / 285	10.83	C18		HMDB0011561	Extracellular、Membrane	Lipids and lipid-like molecules	1-monoacylglycerols	91.5021	247.956	108.381	296.645	51.824	81.6517	197.785	96.4983	135.35	124.713	142.768	85.9692	78.1031	498.174	32.2242	192.89	87.9003	125.423	79.0614	53.5081	208.197	140.626	203.959	125.308	75.1115	84.6971	335.789	47.9634	68.5513	125.349	72.7646	34.4815	84.2831	35.4481	50.1151	40.9479	36.2264	26.896	88.2599	36.1696	37.3645
Cortisone	361.1 / 163	6.43	C18	C00762	HMDB0002802	Endoplasmic reticulum	Lipids and lipid-like molecules	21-hydroxysteroids	526.035	494.106	442.081	427.264	502.156	469.758	312.916	348.422	356.613	393.382	473.97	430.506	423.962	588.828	600.232	366.774	475.809	538.466	391.069	411.116	667.357	1006.78	435.949	441.081	582.994	676.24	436.243	471.551	338.537	395.734	1149.03	2063.56	1446.32	1190.6	1937.43	1291.28	827.48	1455.57	911.094	1287.1	1505.56
Caffeine	195 / 138.2	3.67	C18	C07481	HMDB0001847	Cytoplasm	Organoheterocyclic compounds	Xanthines	1.22647	53.2472	6.31318	52.226	12.5097	49.2555	72.8806	9.13564	694.349	7.31484	9.67684	11.3071	42.643	0.947407	43.2312	82.1393	236.455	6.32005	329.493	486.983	216.507	43.009	491.754	19.5947	1063.49	72.3826	304.359	106.322	118.652	3.55119	114.779	803.027	143.897	385.908	8.0346	203.92	709.649	5470.7	1053.36	12.7724	45.9349
Theophylline	181.1 / 124	3.11	C18	C07130	HMDB0001889	Cytoplasm	Organoheterocyclic compounds	Xanthines	0.775056	35.532	0.359147	28.0592	2.40389	31.5935	50.5087	2.25831	87.5528	6.27784	6.69656	3.99044	24.7004	0.27437	17.8027	7.63449	46.5632	2.3357	34.4374	72.1095	43.3737	26.1443	121.004	5.40355	278.89	10.9309	37.5865	25.8333	45.8824	0.638445	35.052	195.175	81.9254	201.818	0.509206	51.435	151.777	941.992	215.66	2.4833	55.5562
Gamma-Aminobutyric acid	104.0 / 87.1	7.19	Amide	C00334	HMDB0000112	Extracellular	Organic acids and derivatives	Gamma amino acids and derivatives	11.4466	21.8732	13.7536	23.3982	11.8712	13.1461	17.389	20.3106	27.3682	15.7487	20.9149	21.6665	13.151	14.2025	20.5627	15.5116	10.2892	8.76738	19.7795	14.1398	26.4339	36.7181	15.1174	18.0437	28.7667	12.9623	28.8861	9.80098	15.5251	12.9766	16.2755	22.141	25.7175	18.4347	15.0415	18.4404	21.0009	21.7081	13.2333	21.5308	17.5273
Ornithine	133.1 / 70.1	8.51	Amide	C00077	HMDB0000214	Extracellular	Organic acids and derivatives	L-alpha-amino acids	61.0957	59.1742	43.6853	132.526		81.7761	106.81	42.0893	36.1587	161.623	45.9878	166.263	74.0385	100.341	54.919	73.8951	77.7317	61.1915	67.7485	140.204	47.9892	92.1822	67.4612	144.487	93.4926	69.8498	108.133		79.8594	85.4571	47.0352	48.5656	44.7076	67.3897	55.3	64.0952	23.5652	92.9431	44.1365	62.6415	85.5729
2,3-Diaminopropionic acid	103.1 / 59.0	7.89	Amide	C03401	HMDB0002006	Cytoplasm	Organic acids and derivatives	L-alpha-amino acids	119.47	183.215	128.803	204.598	191.325		100.913	151.487	134.71	103.119	137.483	148.135	151.89	155.465	170.987	148.164	125.591	152.832	104.61	113.481	140.732	712.29	113.318	136.921	363.45	125.966	166.797	125.347	173.599	149.667	211.314	178.01	178.767	146.638	164.214	177.139	153.81	119.023	161.269	170.381	158.796
Erythronic acid	135.0 / 75.0	5.9	Amide		HMDB0000613	Cytoplasm	Organic oxygen compounds	Sugar acids and derivatives	214.171	319.966	252.413	208.866	244.894	374.837	776.035	125.942	225.081	1504.09	254.017	1484.03	240.437	214.545	205.11	140.439	190.068	249.542	420.748	1003.73	238.595	2742.01	283.941	333.925	749.906	220.16	171.296	225.503	245.055	155.86	150.812	119.481	537.044	183.09	164.16	182.526	132.023	238.045	341.204	294.818	360.392
Glucaric acid	209.0 / 85.0	8.78	Amide	C00818	HMDB0000663	Mitochondria	Organic oxygen compounds	Glucuronic acid derivatives	26.2301	29.9452	20.1087	76.5014	9.47059	96.6475	39.9696	9.9916	16.8319	278.827	37.0485	118.579	63.2305	34.5891	26.5225	32.5828	43.7941	20.9211	60.5314	41.5791	29.5322	136.775	49.8563	57.3968	69.7549	40.2559	53.714	70.8369	38.0114	41.8831	18.0497		17.1552	11.9242	8.5517		7.59893	9.77427	12.3878		12.6732
Glyceraldehyde	89.0 / 44.9	1.37	Amide	C02154	HMDB0001051	Cytoplasm	Organic oxygen compounds	Monosaccharides	262.565	261.239						270.071	137.374				186.626		205.377	201.939	201.803	158.475			230.538	193.283		141.097	194.08			174.124	171.017		255.198		243.13	195.391	272.313	226.903	232.916		288.077	232.154
Glyceric acid	105.0 / 75.0	5.51	Amide	C00258	HMDB0000139	Cytoplasm	Organic oxygen compounds	Sugar acids and derivatives	566.77	1585.14	784.047	1172.24	2064.09	851.461	7168.28	2111.53	1942.6	3042.9	2041.66	2607.77	1204.98	3209.32	2114.29	1248.87	923.883	1676.68	1736.87	2187.71	1120.19	9483.94	814.765	1092.75	1843.05	2109.62	1488.82	1208.44	1228.88	2183.55	1457.58	1523.57	1672.07	1239.1	1777.37	1150.43	1346.04	1087.97	1020.95	858.13	1079
Lactulose	367.1 / 205.0	7.47	Amide	C07064	HMDB0000740	Cytoplasm	Organic oxygen compounds	O-glycosyl compounds	67.4734	97.9159	66.0095	94.0837	49.1388	66.7418	100.888	77.5948	59.8469	82.7686	82.7031	108.415	112.282	91.5321	138.672	13.649	118.099	59.0445	54.6818	105.233	47.9068	882.617	58.8908	49.6903	146.11	76.0023	101.672	87.5707	76.3511	47.2932	10.522	5.50135		4.42298	23.7408		10.3493	6.93772	7.08259	7.28065	9.66335
Maltotriose	522.2 / 325.0	8.73	Amide	C01835	HMDB0001262	Cytoplasm	Organic oxygen compounds	Oligosaccharides	555.367	1896.59		7450.76	1426.96		852.537		1371.74		1453.67	952.261		4629.46	764.999		617.914		614.195	1824.67	1797.17	1461.43	282.708	4898.37	3757.57			5609.45	523.87				911.188					477.59	447.183		413.852
N-Acetylneuraminic acid	310.1 / 121.0	7.41	Amide	C19910	HMDB0000230	Cytoplasm	Organic oxygen compounds	N-acylneuraminic acids	1050.71	1308.88	839.409	1666.41	1194.3	775.833	877.247	1053.38	900.742	1193.34		593.946	1213.13	1228.31	1085.62	1212.65		820.608		1133.98	923.67	3208.48	952.186	617.379	1821.25	1117.54	1002.29	1003.61	990.07	900.613	1115.74	1171.17		1038.33	1000.56	778.685	1193.62	1146.3	899.677	936.616	1102.75
Rhamnose	182.1 / 147.1	2.65	Amide	C00507	HMDB0000849	Cytoplasm	Organic oxygen compounds	Hexoses	42171.9	38178.6	38048.5	40801.6	67415.1	42939.5	47897.7	48941.8	37387.4	41429.9	36015.4	51094.5	31923.1	38407.5	28824.5	36729	41100.8	37677.2	56430.4	44242.8	30463.7	42218.9	40923	24021.4	33795.4	47241.1	30488.7	55331.4	36586	30971.5	36201.9	34112	64776.1	39438	44447	39170.9	70407.8	53370.4	37810.9	50147	49666.8
Ribonic acid	165.0 / 75.0	6.68	Amide	C01685	HMDB0000867	na	Organic oxygen compounds	Sugar acids and derivatives	63.8036	212.536	40.9095	81.0621	103.629	18.1705	436.976	112.842	163.449	65.8891	161.13	307.516	149.964	179.13	130.734	127.975	110.655	111.811	164.556	330.524	80.8552	756.068	98.2856	58.8372	146.644	94.537	127.047	97.639	154.264	92.5999	168.157	159.163	204.067	139.32	141.623	182.611	86.1269	119.263	137.692	149.869	92.4088
Tartaric acid	149.0 / 58.9	8.38	Amide	C00898	HMDB0000956	Cytoplasm	Organic oxygen compounds	Sugar acids and derivatives	40.127	68.0622	38.246	77.6402	98.1159	49.8829	31.03	51.4917	36.5176	66.0877	51.0145	88.956	51.1776	46.4942	50.5588	48.2584	37.1716		44.4036	42.9795	31.1585	49.1977	29.9348	36.7761	67.1438	42.9146	92.3467	32.4915	59.2025	50.5806	43.4057	33.4654		41.885	34.2286	43.2823	91.7481	32.9095	41.859	44.8737	41.7381
Trehalose	365.1 / 202.9	7.69	Amide	C01083	HMDB0000975	Extracellular	Organic oxygen compounds	O-glycosyl compounds	388.101	5171.7	165.375	2547.54	1232.35	216.739	1051.81	282.159	3955.59	456.167	3063.16	1112.29	233.204	8721.35	880.518	138.466	1621.29	1246.41	1770.04	5364.06	1311.02	10406.6	3744.71	2847.42	2934.47	1370.61	208.497	3859.89	948.322	1679.42	61.8584	77.782	71.3104	72.1167	64.4357	100.607	75.7729	154.622	89.5976	93.08	405.501
Glucose 6-phosphate （G6P）	259.0 / 97.0	9.58	Amide	C00092	HMDB0001401	Endoplasmic reticulum	Organic oxygen compounds	Hexose phosphates	57.9041	99.5056	17.0968	30.4963	31.2814	25.859	97.4813	97.7485	160.563	23.7705	19.3023	60.8186	33.5111	51.1674	62.9993	34.0451	21.1501	58.642	97.1415	194.297	40.3443	62.1485	31.8441	103.57	36.1727	170.515	31.1436	121.298	71.2494	19.0342	8.95927	12.4982	18.4897	31.6493	11.6466	13.4785	20.4072	13.6664	14.4836	16.6115	64.1693
Acetylglycine	116.0 / 74.0	4.17	Amide		HMDB0000532	Cytoplasm	Organic acids and derivatives	N-acyl-alpha amino acids	1436.88	1135.18	989.197	1032.54	1071.14	1179.05	672.388	828.4	623.981	1000.9	772.829	1899.92	630.833	850.854	926.181	795.464	594.2	773.087	693.349	664.882	1215.56	939.505	695.108	1159.19		670.838	848.105	506.178	908.899	830.579	1373		2373.19	1321.34	894.18	1308.53	987.789	892.649	956.223	896.592	1319.5
3-Hydroxyisovaleric acid	117.1 / 59.0	2.37	Amide	C20827	HMDB0000754	Cytoplasm	Lipids and lipid-like molecules	Hydroxy fatty acids	587.873	1327.15	1029.62	1129.69	1849.37	959.957	884.739	1311.01	741.818	921.653	905.067	1676.31	791.754	775.09	723.658	1157.09	642.857	774.277	663.825	6348.54	871.429	2131.81	640.898	777.675	833.781	1108.49	661.471	553.525	1149.46	1462.52	605.423	534.819	711.411	879.18	1010.77	553.442	757.619	913.962	757.467	722.518	597.867
Phenylacetylglutamine	263.1 / 145.1	2.69	Amide	C04148	HMDB0006344	Cytoplasm	Organic acids and derivatives	N-acyl-alpha amino acids	694.978	498.322	172.627	873.763	673.461	1186.43	8753.34	913.478	1036.76	1631.43	1995.05	3802.17	1786.36	332.73	1266.56	562.552	631.708	584.394	2037.85	1132.21	936.288	8198.56	751.006	775.657	288.914	698.713	507.879	1281.66	602.829	862.197	182.923	43.6696	286.046	122.734	256.189	52.0138	70.3005	134.763	215.97	113.341	221.856
Aminoadipic acid	162.0 / 98.0	8.28	Amide	C00956	HMDB0000510	Cytoplasm	Organic acids and derivatives	L-alpha-amino acids	148.066	210.299	330.179	310.15	400.141	261.689	252.492	495.388	582.225	627.246	305.977	184.204	122.209	130.82	380.375	277.142	161.487	172.973	284.34	375.666	345.508	194.838	196.94	255.971	244.745	220.791	398.118	439.998	208.267	311.856	114.558	114.794	121.141	193.722	69.6418	91.7232	142.338	202.019	118.071	163.012	177.894
Citramalic acid	147.0 / 85.0	7.82	Amide	C00815	HMDB0000426	Cytoplasm	Lipids and lipid-like molecules	Hydroxy fatty acids	26.1408	33.9473	21.3955	30.3414	22.527	21.7534	14.5557	26.0145	16.9085	21.2547	21.6552	29.0264	16.0758	29.436	31.8995	24.3715	22.3038	24.9346	26.4417	19.6368	26.7122	139.389	18.2399	24.7898	101.584	21.3668	28.4973	20.7168	26.9017	25.6647	32.4302	32.6178	32.4131	31.3523	29.6229	34.7134	24.0399	19.3385	34.8841		31.8026
Glycine	76.0 / 30.1	7	Amide	C00037	HMDB0000123	Extracellular	Organic acids and derivatives	Alpha amino acids	11936.3	7306.76	6134.13	13919.1	4788.5	14463.5	4238.51	11323	12251.8	16526.8	8169.95	9123.59	6078.96	11916.3	13659.1	5467.71	8419.41	5027.2	16115.2	12203	19633	3093.52	8181.39	10983.5	6523.97	12090.5	14452.5	9626.97	11814.4	7771.74	12258.5	9414.79	10578.6	10998	8109.65	9692.06	6132.79	9464.36	6717.77	8353.75	8493.1
Beta-Alanine	90.1 / 44.0	6.49	Amide	C00099	HMDB0000056	Cytoplasm	Organic acids and derivatives	Beta amino acids and derivatives	41837.9	32041.8	31175.1	70370.8	41142.8	81157.6	21168.3	53300.8	56017.1	107973	43672.7	46208.5	31147.8	54810.9	73601.3	25980.5	49130.6	28891.8	85221.8	93416.4	92637.2	44237.6	41923.6	54712.5	68866.4	72837.4	49995.7	37511.9	80035.9	37025.1	23717.6	19907.6	96212.7	35585.9	30160.9	65679	32213.6	43047.8	36182.8	43733.2	31522.7
Alanine	90.1 / 43.9	6.49	Amide	C00041	HMDB0000161	Cytoplasm	Organic acids and derivatives	Alanine and derivatives	37181.7	25875.3	27156.7	61491.6	34387.4	71449.9	18267	45882.5	45047.4	93113	37261.3	35839.3	26510.8	43017.5	65427.3	20086.8	43765	25567.4	73095.3	74119.1	82122.6	40707.2	36185.1	44268.1	71439.2	60522.8	41030.7	31982.8	67689.9	31617.4	19348.9	21266.6	40599.3	29102.4	23836.3	53215.7	27784.3	36536.9	30228.9	37602	25965
Methylsuccinic acid	131.0 / 87.1	7.54	Amide	C08645	HMDB0001844	Cytoplasm	Lipids and lipid-like molecules	Methyl-branched fatty acids	24.0681	25.7538	20.0315	33.0764	34.5007	21.7316	41.7837	24.8951	30.4264	27.2706	24.7033	43.4116	25.5826	23.9593	31.8478	23.4731	31.154	22.7131	31.6498	47.0714	28.3726	163.189	25.7056	20.5804	74.0972	23.4803	28.2928	26.2883	43.3853	31.8543	33.8785	46.5025	29.609	74.7863	23.5943	27.6043	24.9787	25.4994	31.0757	29.2828	24.8701
Citrulline	176.1 / 159.2	7.55	Amide	C00327	HMDB0000904	Mitochondria	Organic acids and derivatives	L-alpha-amino acids	3232.56	3062.57	2394.28	4801.12	1902.2	3405.07	3046.11	2898.01	5472.43	8771.68	3381.12	2601.76	3532.14	2909.99	6981.5	2363.9	5155.25	1173.2	2796.78	3666.12	5396.59	976.455	3323.83	3681.58	12891.9	2951.7	4946.82	3867.47	3684.94	3526.6	2370.91	2684.6	1718.65	3266.26	2960.93	2801.37	3364.62	2655.99	2207.35	3095.44	2813.4
Creatine	114.1 / 44.0	2.22	Amide	C00300	HMDB0000064	Cytoplasm	Organic acids and derivatives	Alpha amino acids and derivatives	5605.5	6061.57	4512.64	5061.71	2259.59	8426.76	15245	2832.39	4127.83	16768	8233.43	22570.3	5479.12	3098.82	5288.68	3437.73	5882.83	3801.04	7306.21	14615.4	5019.7	18349.4	7173.67	6717.11	7403.38	5352.36	2946.86	7175.11	7882.79	5819.48	3352.18	4517.56	3408.49	5371.68	6295.57	4174.54	5651.21	4696.33	4199.46	4833.85	4532.25
2-Hydroxybutyric acid	103.0 / 57.0	2.66	Amide	C05984	HMDB0000008	Cytoplasm	Organic acids and derivatives	Alpha hydroxy acids and derivatives	2458.8	2082.72	1952.99	1658.41	3346.16	2325.88	2523.66	2589.49	1464.97	2026	1664.15	1228.34	1246.23	1023.72	1640.65	2207.08	1217.78	1379.52	1769.9	3784.28	1964.1	1739.94	1358.53	2413.55	1147.84	1781.09	759.276	2057.94	1097.13	2733.99	1252.77	1201.88	2196.46	1342.04	2101.58	1576.43	2824.36	2373.77	1854.71	1693.86	1538.05
3-Hydroxybutyric acid	103.0 / 59.0	3.55	Amide	C01089	HMDB0000011	Cytoplasm、Extracellular、Mitochondria	Organic acids and derivatives	Beta hydroxy acids and derivatives	3902.76	21754.7	3081.88	6970.36	11097.2	2306.11	15943.3	10597	5335.17	25596.1	3084.76	3536.71	5167.66	4853.34	7992.79	21460.8	3568.3	9749.85	5634.64	7426.98	6717.86	3260.07	28639.9	11666.5	3297.86	4512.98	7400.89	49707	5837.95	3623	6111.77	13931	4891.32	14090.7	19819.9	2714.58	14080.8	24930.1	4390.26	2762.02	13003
Dimethylglycine	104.1 / 58.1	4.94	Amide	C01026	HMDB0000092	Cytoplasm	Organic acids and derivatives	Alpha amino acids	6051.63	204.986	4293.69	222.373	104.534	198.31	246.257	130.944	106.336	6438.78	217.523	307.541	175.764	123.097	203.859	65.4118	178.607	170.841	283.985	189.548	212.478	217.927	713.433	4590.18	238.098	162.679	155.936	143.895	173.77	190.207	81.5485	141.721	121.969	244.822	443.035	169.124	211.707	166.534	140.142	197.368	266.977
Alpha-Hydroxyisobutyric acid	103.0 / 57.0	2.65	Amide		HMDB0000729	Cytoplasm	Organic acids and derivatives	Alpha hydroxy acids and derivatives	2781.84	2433.97	2242.5	1902.99	3864.6	2913.81	2888.4	2984.5	1640.47	2427.16	1804.29	1322.81	1401.97	1211.48	2038.12	2647.76	1434.51	1566.6	1977.54	4372.17	2268.01	2120.12	1596.75	2626.89	1420.8	2071.27	872.298	2365.84	1277.37	3136.73	1479.81	1357.47	2388.42	1597.63	2319.38	1734.54	3431.59	2791.31	2096.31	1993.6	1796.47
cis-Aconitic acid	173.0 / 85.0	9.01	Amide	C00417	HMDB0000072	Cytoplasm	Organic acids and derivatives	Tricarboxylic acids and derivatives	514.674	566.524	161.645	385.821	137.342	190.825	142.291	330.525	189.631	203.962	260.206	63.0005	231.966	490.869	221.958	71.0641	168.054	142.036	171.278	226.296	518.232	240.371	98.0063	372.62	252.42	151.92	791.708	167.548	160.441	88.3285	16.7896	31.191	51.9341	106.32	38.9174	41.8801	35.6283	24.7667	50.493	87.3432	252.602
Citric acid	191.0 / 111.1	9.37	Amide	C00158	HMDB0000094	Cytoplasm	Organic acids and derivatives	Tricarboxylic acids and derivatives	20551.9	6156.9	9966.31	5862.23	5907.69	7724.14	7953.18	6983.11	7006.66	7125.71	8731.61	6615.98	10203.2	3625.55	7946.93	6838.11	8428.7	3879.17	5894.55	6370.81	15093.8	13123.3	6184.37	6316.53	13484.9	7426.79	5069.22	7811.55	8685.28	8861.43	159.11	413.705	465.942	1142.58	605.31	384.21	323.343	225.902	176.873	595.98	1105.47
D-2-Hydroxyglutaric acid	147.0 / 129.0	7.98	Amide	C01087	HMDB0000606	Cytoplasm	Organic acids and derivatives	Short-chain hydroxy acids and derivatives	54.6608	46.822	27.7957	45.2127	50.3049	38.4035	38.163	65.5561	41.7012	60.7626	33.1352	50.5259	33.8836	51.3818	56.8268	31.8527	36.7124	37.3991	94.1279	35.6804	66.7553	44.8158	45.1561	47.9057	122.106	36.8668	48.1186	42.0814	40.4446	35.0474	54.8406	63.2261	61.334	103.884	79.5618	133.855	88.9005	163.209	69.9933	78.9299	69.5822
Glutaric acid	131.0 / 87.1	7.55	Amide	C00489	HMDB0000661	Cytoplasm	Organic acids and derivatives	Dicarboxylic acids and derivatives	27.9707	40.575	30.0104	56.7991	35.5926	30.5538	65.0017	29.3991	41.7855	44.2276	32.3787	56.7026	40.9918	30.7325	49.4471		38.9785	30.4835	52.3132	65.8093	41.1439	176.084	35.9908	25.5967	96.8708	32.9369	35.108	36.9568	59.807	51.5472	55.5047	62.1174	42.4705	108.446	31.7875	35.6131		26.9183	34.5175	37.6259	31.5122
Glycolic acid	75.0 / 46.8	4.17	Amide	C03547	HMDB0000115	Mitochondria	Organic acids and derivatives	Alpha hydroxy acids and derivatives	4662.16	4225.34	3797.94	3559.85	5609.71	3075.49	2082.66	2954.78	2578.56	2603.77	2983.42	3992.37	2990.28	2902.31	3502.12	3904.21	2356.45	3667.86	2712.85	2266.35	3820.84	3542.53	2151.1	3611.64	4042.91	2768.09	2682.98	2275.19	3023	2661.68	4297.87		4771.07	2577.68	5341.36	3838.85	3155.76	2225.27	3777.18	3643.27	3530.41
Hydroxypropionic acid	89.0 / 59.0	4.17	Amide	C01013	HMDB0000700	Cytoplasm	Organic acids and derivatives	Beta hydroxy acids and derivatives	637.489	615.918	583.154	705.313	778.055	638.117	462.986	453.391	425.945	674.477	426.948	646.863	530.15	427.51	678.924	516.347	468.441	749.854	397.346	501.99	488.902	1290.8	437.849	544.365	613.479	500.579	390.663	308.692	431.684	553.345	510.9	951.58	743.117	423.851	656.393	497.319	468.643	417.567	744.172	625.393	665.659
Isocitric acid	191.0 / 73.0	9.31	Amide	C00311	HMDB0000193	Cytoplasm	Organic acids and derivatives	Tricarboxylic acids and derivatives	1972.4	2783.8	1338.31	528.01	1279.92	1011.54	1701.9	636.47	1222.85	1592.62	1879.14	810.341	1772.29	388.101	1130.73	1915.9	1544.93	801.171	1458.97	1409.45	899.278	642.52	1169.88	2706.87	2661.19	1287.4	421.948	1579.02	1566.15	2252.83	74.0161	112.202	157.046	323.376	120.788	182.623	242.108	107.954	105.994	280.95
Malic acid	133.0 / 115.1	8.21	Amide	C00149	HMDB0000156	Cytoplasm	Organic acids and derivatives	Beta hydroxy acids and derivatives	70.2601	100.864	90.6649	118.367	166.666	112.084	136.754	112.559	126.772	140.197	79.1985	117.702	85.759	107.984	155.47	75.1785	81.8195	78.796	102.081	91.9982	117.364	189.107	107.093	150.995	154.636	150.933	163.623	122.009	195.623	71.0557	65.2857	74.3818	57.8132	87.4535	73.3106	85.1161	95.3434	71.5126	69.05	66.3428	91.8139
Malonic acid	103.0 / 59.0	7.89	Amide	C04025	HMDB0000691	Cytoplasm	Organic acids and derivatives	Dicarboxylic acids and derivatives		200.006	130.317	192.006	202.398		103.988	140.488	131.902	100.332	135.969	145.274	133.759	157.175	174.55	136.992	124.589	158.783	99.6795	116.65	144.811	707.742	114.452	130.914	424.461	137.281	168.049	119.75	160.279	153.317	207.026	174.958	171.144	153.711	159.443	168.641	159.436	106.957	165.767	157.348	160.133
Oxalic acid	89.0 / 60.9	8.41	Amide	C00209	HMDB0002329	Extracellular	Organic acids and derivatives	Dicarboxylic acids and derivatives	467.425	954.529	721.086	893.857	1263.53	784.778	3648.48	1087.19	1195.37	2007.81	1206.29	2783.01	803.247	1589.19	1009.28	866.753	544.411	1109.44	854.794	1170.84	788.312	5951.95	786.617	617.823	1059.4	901.486	974.686	685.856	751.681	1218.75	472.379	427.697	460.634	483.135	454.365	438.735	273.577	355.441	407.28	440.706	509.379
Pyruvic acid	87.1 / 43.1	1.37	Amide	C00022	HMDB0000243	Extracellular	Organic acids and derivatives	Alpha-keto acids and derivatives	996.637		839.774				746.57		634.847	786.077	944.825	1284.6	821.952	965.668		895.879	1013.95	828.145	968.097	964.535			733.296	693.215		932.836	784.215	952.006	779.405		1154.52			1021.32		1150.33	1541.34	876.785	1193.93		886.453
Succinic acid	117.1 / 73.0	7.94	Amide	C00042	HMDB0000254	Endoplasmic reticulum	Organic acids and derivatives	Dicarboxylic acids and derivatives	175.098	260.896	147.941	313.323	352.915	254.737	264.626	810.918	226.907	213.923	185.502	337.887	222.215	227.267	235.292	232.167	285.715	256.066	508.773	325.176	267.106	254.644	553.101	224.912	305.107	188.84	338.846	321.647	305.842	233.862	265.584	368.382	265.678	380.463	353.34	656.307	628.215	486.843	347.941	668.116	370.53
Alloisoleucine	132.1 / 86.1	3.93	Amide		HMDB0000557	Cytoplasm	Organic acids and derivatives	Isoleucine and derivatives	5039.29	5222.61	4747.6	5854.75	4169.36	4516.63	7702.55	10092.2	7313.21	6222.62	5800.54	2464.42	3645.04	3755.75	6310.1	5812.03	4822.76	4055.73	5912.86	8806.51	6470.61	3213.87	6304.97	7551.23	4375.04	5447.15	5225.26	8931.81	6996.78	6806.72	7110.5	5988.81	6507.21	10119.8	9868.87	9542.62	14521.2	15042.1	9313.18	10016	9269.31
5-Hydroxy-tryptophan	221.2 / 162.1	4.74	Amide	C00643	HMDB0000472	Cytoplasm	Organoheterocyclic compounds	Serotonins	35.6105	26.8127	38.1256	32.7532	180.997		18.0592	44.5844	29.1582	21.5946	23.3256		31.4922	31.8273	24.989	27.499	15.8682	22.9855	17.4636	30.6601	36.0734	38.0386	16.5181	27.2833		22.6793			30.1873		24.2645	41.2044		24.798	37.789	29.975	22.9622	18.3292	24.5263	40.034
Adenosine monophosphate （AMP）	346.1 / 97.0	8.71	Amide	C00020	HMDB0000045	Cytoplasm	Nucleosides, nucleotides, and analogues	Purine ribonucleoside monophosphates	19.0796	27.4224	16.3556		25.34	18.7116	30.5492	101.9	61.3105	21.4494	12.0716	25.7492	13.8304	77.3134	31.9669	33.0551	18.7667	32.7107	29.8812	9.32015	29.6724	49.1753	24.2834	210.611	111.827	35.7144	34.0128	82.4196	60.0179	27.4216	21.0949	16.096			13.1238	13.3015	12.4579			13.7811	18.4466
S-Adenosylhomocysteine	383.1 / 134.0	7.32	Amide	C00021	HMDB0000939	Endoplasmic reticulum	Nucleosides, nucleotides, and analogues	5'-deoxy-5'-thionucleosides	4.11965	4.256	3.73171	7.39656		5.17842	2.98329		2.85415	12.0526	4.65235	5.41135	3.94325	2.0763			3.63723	2.24668	3.41391	5.65086	3.61524	13.1184	5.14164	7.84457						4.42704		2.79229		3.42055	3.35362		4.12227	3.11879	4.31103	4.66433	2.8138
Guanosine monophosphate （GMP）	362.1 / 79.1	9.42	Amide	C00144	HMDB0001397	Extracellular	Nucleosides, nucleotides, and analogues	Purine ribonucleoside monophosphates		41.1747	11.7416		12.4599		48.4932	77.9753	24.5415	6.08017	10.5195	20.5094	14.1575	27.7363	19.3901	42.5553	10.8292		15.8631	11.7467		35.1755	9.74996	43.8032	62.2939	64.0122	15.5375	42.8908	31.8891
Quinic acid	191.1 / 85.0	6.56	Amide	C00296	HMDB0003072	Cytoplasm	Organic oxygen compounds	Quinic acids and derivatives	4.20383	4.88223		4.58495		7.46515	14.786			3.34487	9.62232	93.0886			5.27754		14.0981	4.17504	7.6577	12.0277	4.32489	83.2345	8.74578	5.522			9.64524	2.645	5.01779		3.95471	17.3224		30.0241			7.88704	29.3165	29.2901	4.59327	15.6063
Alpha-aminobutyric acid	104.1 / 77.2	3.56	Amide	C05145	HMDB0003911	Cytoplasm	Organic acids and derivatives	Beta amino acids and derivatives	2108.21	1544.48	2047.13	2478.5	2451.31	2411.19	2537.3	2488.24	2453.76	3289.59	2076.76	1501.63	1884.17	2131.71	2644.53	2791.34	2451.8	1779.23	3193.97	3748.22	2939.6	2102.28	2355.35	2223.86	2240.02	2515.11	2273.62	2636.42	2506.41	2392.02	2833.63	2359.23	2557.91	3224.51	4142.22	2723.28	5379.9	4296.3	2699.28	2829.61	2603.91
Shikimic acid	173.1 / 93.0	7.1	Amide	C00493	HMDB0003070	Cytoplasm	Organic oxygen compounds	Shikimic acids and derivatves	23.0913	112.205	12.918	93.0686	46.2195	8.12915	60.4405	77.7893	60.2651	19.2029	35.0446	41.1408	27.0626	49.4968	34.2593	63.227	25.2585	31.0433	27.6727	68.1129	22.979	111.514	32.7941	61.1508	58.4156	44.9771	47.6754	49.9598	102.797	73.4492	213.571	126.169	191.743	104.314	99.7636	201.583	121.883	91.3749	118.516	119.708	151.083
Anserine	241.1 / 109.1	7.98	Amide	C01262	HMDB0000194	Cytoplasm	Organic acids and derivatives	Hybrid peptides		7.31786	2.85816	4.73112	6.03408	3.87673	3.05659	2.75376	5.16427			2.93149	3.56569	3.29125	5.38015	4.15068	3.42516		7.73914	4.11662	4.78436	16.7935	2.55922	2.7997	10.1469	2.86602	8.45986	3.47114		4.27301	3.59178		3.27418	2.94368	2.76577	2.1896	5.34536	2.92752	3.5713	3.23617	3.7589
Carnosine	225.1 / 154.1	8.16	Amide	C00386	HMDB0000033	Cytoplasm	Organic acids and derivatives	Hybrid peptides	5.94239		36.2182	101.891	16.7565	94.6285	6.38645	16.3962	33.4783	22.7538	6.83971		7.88094	9.08346	22.3079	17.1175	51.399		391.15	11.0912	62.0024	32.4168	39.0044	5.45561	167.623	24.8614	115.052	23.7678	38.2102	47.0717		7.67066						7.70248		8.13078	10.9605
Arginine	175.1 / 70.0	9.38	Amide	C00062	HMDB0000517	Cytoplasm	Organic acids and derivatives	L-alpha-amino acids	3539.33	3227.68	3071.33	12561.1	3622.46	4540.12	3208.31	2230.46	3732.6	8341.76	4426.48	7965.55	3645.91	10013.5	2549.7	3493.62	5983.18	1503.55	2003.96	2480.83	8514.89	1438.29	2530.62	4035.56	3432.76	2422.19	8686.11	5957.15	3144.97	3625.49	4312.23	5855.27	5762	7246.14	5518.51	6943.47	3281.08	9677.76	6417.96	5144.59	7396.1
Picolinic acid	124.2 / 106.1	3.22	Amide	C10164	HMDB0002243	na	Organoheterocyclic compounds	Pyridinecarboxylic acids	477.749	396.155	360.707	571.152	525.6	433.252	404.222	495.804	320.252	396.394	359.711	346.737	450.877	520.845	447.865	335.051	404.719	324.517	474.813	509.498	380.647	356.732	378.156	339.824	492.811	433.909	360.91	449.186	340.489	409.955	431.575	347.206	416.845	345.391	758.325	357.528	670.508	507.28	501.318	475.624	433.442
α-Ketoglutaric acid	145.2 / 101.1	7.4	Amide	C00026	HMDB0000208	Endoplasmic reticulum	Organic acids and derivatives	Gamma-keto acids and derivatives	168.55	207.397	164.849	283.313	141.264	162.469	171.904	589.393	220.791	239.649	180.357	182.666	150.032	194.625	340.739	169.96	144.849	168.991	277.799	192.428	250.2	555.963	209.075	202.577	554.205	220.828	340.976	167.332	271.858	182.326	291.666	272.468	202.439	228.225	219.147	187.38	213.532	110.315	230.314	211.183	212.665
Glycylleucine	187.1 / 130.1	3.98	Amide	C02155	HMDB0000759	Extracellular	Organic acids and derivatives	Peptides	8.90286	8.93799				7.99902	5.26584	10.0247	5.43558	5.96548	4.82979	10.5471	5.75261			6.36577		7.25609	4.42701	4.06938	10.464	15.3904		7.49408	13.7317	7.9597		3.90511	5.88364	5.65023	6.93635	26.1082	17.5381	9.31658	9.76365	8.38642	6.48625	4.38354	7.84849	7.1329	12.0348
Asparagine	133.1 / 74.2	7.27	Amide	C00152	HMDB0000168	Cytoplasm	Organic acids and derivatives	Asparagine and derivatives	4202.04	3853.84	2307.81	8927.96	2522.6	4478.85	2057.3	6798.99	7401.06	7215.17	3407.17	3112.97	2528.85	4151.57	7148.34	3198.32	3937.26	2131.98	5224.06	5853.22	8190.25	6602.21	3807.86	5210.28	12883.5	5313.86	5076.91	3499.34	7069.95	5060.83	3153.77	2970.92	3160.72	3729.1	3006.06	4829.73	3510.16	4108.78	2952.23	3338.03	3473.63
Dihydroxyacetone phosphate	169.1 / 97.0	8.77	Amide	C00111	HMDB0001473	Peroxisome	Organic oxygen compounds	Monosaccharide phosphates	1278.11	1908.91	1322.46	4726.31	2451.65		1136.52	1004.18	1223.49		2466.87	2356.57	1561.6	3037.56	1246	3286.59	2265.23	1848.76	2052.26	2110.69	1761.05	1633.28	1718.03	2249.22	2884.6	1883.09	3017.43	1961.1	1563.18	2193.24	2566.7	2027.69	2854.4	1799.45	1684.58	1690.19	1104.75	2599.28	1925.32	1599.99	1828.04
3-Phosphoglycerate	185.0 / 79.0	9.39	Amide	C00597	HMDB0000807	Cytoplasm	Organic oxygen compounds	Sugar acids and derivatives	118.614	297.928	117.655	132.927	146.849	57.9927	210.431	231.143	160.371	76.2596	70.7993	217.031	108.376	138.592	104.55	209.375	131.937	80.1868	120.034	107.512	98.7237	217.891	84.2791	857.788	144.654	256.449	65.8611	147.693	204.496	98.9997	42.4546	42.54	59.1043	115.11	41.6588	64.1288	72.0331	39.0023	60.899	58.6642	131.156
Adenosine-5′-diphosphate(ADP)	426.0 / 159.0	9.2	Amide	C00008	HMDB0001341	Cytoplasm	Nucleosides, nucleotides, and analogues	Purine ribonucleoside diphosphates	55.0545	116.314	35.3673		32.8221	22.3941	52.2623	110.32	126.695	28.5033	32.9574	32.2171	54.3669	65.4029	129.114	83.3015	35.9801	88.2088	39.7073			40.2729	21.5129	222.674	124.006	98.5833		49.8405	68.9412
Aspartic acid	132.0 / 88.0	8.17	Amide	C00049	HMDB0000191	Cytoplasm	Organic acids and derivatives	Aspartic acid and derivatives	189.167	1286.09	288.639	356.74	292.989	323.371	564.573	478.114	460.451	397.743	287.389	606.336	988.078	451.945	1600.13	899.178	307.571	517.376	377.64	210.455	365.215	1151.86	293.731	479.701	459.437	867.781	471.144	430.021	691.854	375.693	913.955	1071.93	1199.28	2108.64	1855.92	1959.9	911.011	2208.32	1121.59	717.041	1525.65
Adenosine-3′,5′-cyclic monophosphate(cAMP)	328.0 / 134.0	4.17	Amide	C00575	HMDB0000058	Cytoplasm、Extracellular、Golgi apparatus	Nucleosides, nucleotides, and analogues	3',5'-cyclic purine nucleotides		5.26977	19.6241	4.72978	8.06982	11.5393	2.76295	2.89786	4.54698	7.72282	2.79313	15.5971	5.20615		6.28515	4.04004	3.28898	4.19309	2.33527		9.70789	8.74895	7.02065	6.42835	5.59104		5.89503		3.95146	5.41412
Histidine	156.1 / 110.1	7.14	Amide	C00135	HMDB0000177	Cytoplasm	Organic acids and derivatives	Histidine and derivatives	67611	53030.7	94825.9	164224	132194	77920.2	13919.4	175401	158159	83532.6	85768.1	29579	39578.8	101512	170910	126952	84205.1	41955.2	103805	82723	209259	43160.5	51225.9	55080.9	128666	90469.1	211607	92762.3	114368	101142	9765.89	10624	11368.3	12396.4	9527.57	12532.2	12208	13060.9	11218.5	12434.7	22770.4
Quinolinic Acid	165.8 / 122.0	7.72	Amide	C03722	HMDB0000232	Cytoplasm	Organoheterocyclic compounds	Pyridinecarboxylic acids	50.0673	93.584	53.8641	101.766		50.6447	69.641	88.7231	73.6026	81.2987	46.6893	52.9129	49.9026	60.0483	119.125	75.0076	44.1012	51.7254	53.3858	48.1363	80.2085	480.043	36.5709	49.4749	208.898	57.3682	96.3405	51.8134	82.5912	58.985	75.2379	54.9286		47.7389		54.8571	83.8421	34.5011	55.3301	51.4115
Homocitrulline	190.1 / 84.1	7.29	Amide	C02427	HMDB0000679	Cytoplasm	Organic acids and derivatives	L-alpha-amino acids	33.4334	46.7497	13.7982	35.0917	15.8184	52.3837	83.1331	16.4241	26.9202	57.8293	25.7869	178.065	66.5983	26.9986	52.3576	10.9684	54.3107	13.6109	24.2204	54.9486	36.8813	80.0346	42.2755	46.4403	138.688	31.0865	21.4957	67.9993	51.4739	26.1196	30.8715	34.9712	49.9174	50.1493	18.5028	21.3274	31.0793	31.7747	30.2403	20.4954	20.3261
Indoxyl-β-D-glucuronide	308.0 / 113.0	3.41	Amide	C03033	HMDB0010319	na	Lipids and lipid-like molecules	Steroid glucuronide conjugates	28.9609	24.5316	25.7404	35.5559	42.7644	44.7425	91.713	35.3084	31.4939	80.9797	32.4061	44.7288	50.1109	34.4039		20.921	32.1413	34.4822	39.2558	59.3076		33.3721	29.157	15.9976		41.5819	26.7046	29.5652	22.2606	33.6006		13.4733	48.9447	27.6421	67.596	26.3254	29.6278	38.5771	35.6176	54.5497	20.4195
Vitamin B1	265.1 / 122.1	4.98	Amide	C00378	HMDB0000235	Extracellular	Organoheterocyclic compounds	Thiamines	0.405887	0.431088	0.418005	0.421047	0.503139	0.322273	0.25417	0.312648	0.382025	0.234407	0.276167	0.312135	0.369282	0.311493	0.342016		0.30739		0.220713	0.225949	0.354504	0.287719	0.235997	0.262635	0.321445	0.31712	0.498674	0.228006	0.456683	0.304877	0.457659	0.281953	0.700785	0.284587	0.38418	0.338049	0.361731		0.319136	0.356244
Vitamin B2	377.0 / 243.0	2.48	Amide	C00255	HMDB0000244	Extracellular	Organoheterocyclic compounds	Flavins	9.58925	5.68082	9.96998	6.63858	13.9268	6.23802	15.2082	17.3133	14.8266	10.9345	6.44151	11.9007	8.73674	7.88488	12.4128	5.94271	9.58654	5.69276	5.88975	9.68445	6.95499	6.42877	5.16947	4.35908	4.50171	9.65018	6.60002	5.85857	5.06875	5.66057	5.74522	3.48707	5.36283	5.22068	11.7453	8.83874	9.9285	13.3664	3.64696	7.14614	5.81142
Nicotinic acid(VB3)	124.0 / 80.2	2.81	Amide	C00253	HMDB0001488	Cytoplasm	Organoheterocyclic compounds	Pyridinecarboxylic acids	876.175	782.263	692.95	969.784	982.624	933.26	797.101	766.712	731.527	797.08	810.871	719.729	815.075	903.108	851.897	647.975	837.827	628.293	885.066	945.852	714.576	741.506	744.725	580.654	863.486	821.392	693.064	804.21	686.073	726.54	857.868	668.183	825.548	688.956	1788.09	665.154	1057.25	904.014	785.676	806.642	707.609
Pantothenic acid(VB5)	218.1 / 88.0	4.07	Amide	C00864	HMDB0000210	Extracellular	Organic oxygen compounds	Secondary alcohols	33.9579	41.1675	82.0319	39.1978	16.5847	50.4724	54.5553	33.2002	22.9405	68.6889	24.108	40.4707	17.4885	16.0065	67.9287	32.5973	10.6425	20.7635	49.1898	44.1913	56.6774	12.9776	62.1424	58.4174	51.2433	20.414	20.0299	28.7206	35.3087	17.177	33.147	28.4652	93.0652	40.5374	24.1558	32.0334	27.7429	33.7745	42.8316	50.0286	44.1334
Isoleucine	132.1 / 86.2	3.94	Amide	C00407	HMDB0000172	Cytoplasm	Organic acids and derivatives	Isoleucine and derivatives	5774.1	5807.97	5155.38	6544.08	4758.25	5165.73	8697.11	11343.7	8135.34	7040.97	6426.44	2738.57	4001.13	4136.87	7059.44	6542.44	5284.46	4646.03	6540.06	9814.16	7564.76	4112.8	6923.23	8508.73	4887.61	5941.6	5734.46	10279.4	7954.87	7685.14	7901.97	6237.04	5993.88	10787.3	12834.1	10476.4	23178.1	17320.1	10801.2	11226.9	10278.6
Normetanephrine	184.1 / 134.1	2.58	Amide	C05589	HMDB0000819	Cytoplasm	Benzenoids	Methoxyphenols	1002.1	926.394	1023.25	1258.72	1197.54	1111.16	1075.15	819.52	978.028	674.375	934.032	945.258	1504.76	1506.25	1320.59	948.646	749.061	718.729	1074.86	768.152	962.008	1135.76	586.756	844.737	1111.08	971.337	775.123	1240.69	966.1	1204.29	1051.78	924.547	1321.03	908.098	2121.38	1254.31	1597.18	1915.95	1125.15	1222.41	943.91
Leucine	132.1 / 86.2	3.67	Amide	C00123	HMDB0000687	Extracellular	Organic acids and derivatives	Leucine and derivatives	7569.21	8152.07	6714.68	9182.13	6531.52	6823.27	11876.1	15344.5	11225.8	9188.22	8823.14	3708.31	5587.6	5472	9824.24	9170.66	7255.59	5842.72	8981.67	13165.3	9816.97	5056.32	9391.36	12002.4	6439.48	8150.15	7856.76	13786.3	10491.9	10006.6	10279.6	7409.62	11812.7	14449.4	21250.1	14798.4	23647	23977.6	14187.7	14551.2	13658.7
Acetylcholine	146.1 / 87.0	2.36	Amide	C01996	HMDB0000895	Cytoplasm	Organic nitrogen compounds	Acyl cholines	2.43218	2.0381	0.499363	1.66117	2.7807	1.35941	2.99414	1.52296	0.710536	3.04974	2.64759	2.03942	1.07473	1.94733	0.702023	1.87001	1.40888	1.48187	1.48345	3.37315	0.771362	0.808685	1.91853	2.1118	1.05264	1.67255	0.66027	1.89709	0.996187	1.12307	6.75168	7.26483	10.002	10.3368	16.5922	7.3791	17.3141	22.6671	6.31181	8.10876	12.7001
Trimethylamine-N-oxide	76.1 / 58.0	5.42	Amide	C01104	HMDB0000925	Cytoplasm	Organic nitrogen compounds	Trialkyl amine oxides	47.9634	25.943	25.3375	114.363	12.2784	50.8107	281.156	20.0339	25.906	69.2264	17.6905	552.94	79.2153	10.2667	61.6969	12.56	101.123	64.627	151.155	61.5442	26.6285	131.645	19.0099	22.0548	33.0429	18.1652	13.3115	25.1297	15.8084	22.2298	38.1388	54.866	193.942	41.4145	39.4399	48.8152	25.208	198.632	185.722	20.4056	108.879
Trimethylamine	60.1 / 44.1	4.45	Amide	C00565	HMDB0000906	na	Organic nitrogen compounds	Trialkylamines	2165.67	1928.27	1634.75	2323.37	2834.97	2306.89	3272.71	2738.68	1324.09	3480.78	2626.97	1788.05	1678.12	1781.61	2240.74	1379.74	1679.96	1275.52	2089.81	2737.5	1336.88	1207.76	2224.65	1984.75	1647.12	2778.66	1863.65	3065.41	1564.72	1603.74	3452.56	1533.18	3514.98	3022.76	6341.42	2685.99	7395.99	5423.61	4043.55	4223.27	3797.06
Betaine	118.1 / 58.1	4.1	Amide	C00719	HMDB0000043	Cytoplasm	Organic acids and derivatives	Alpha amino acids	3479.25	2530.04	5772.62	2511.19	4938.28	4517.98	1731.42	4027.84	3608.36	3635.62	3820.78	1807.36	3104.21	3147.27	3660.35	2379.15	3461.05	1674.67	3909.44	3446.11	4231.39	1390.35	3303.85	3535.72	4063.94	2436.37	4905.94	2754.57	2604.51	2373.41	2147.28	3261.13	2285.16	2094.48	2719.75	2233.15	2185.28	2761.64	2365.31	1830.1	3797.65
Choline	104.0 / 60.1	4.27	Amide	C00114	HMDB0000097	Cytoplasm	Organic nitrogen compounds	Cholines	2096.33	1994.95	1559.68	2081.22	2516.12	2255.83	3150.35	2687.19	1347.64	3163.38	2612.54	1700.38	1733.15	1738.23	2054	1388.83	1627.74	1265.86	2075.94	2908.32	1199.4	1030.15	2191.6	1836.02	1514.06	2720.51	1766.28	3081.49	1518.58	1479.89	3542.94	1956.77	3032.02	3102.46	4789.76	2643.14	7165.84	5120.16	3770.37	4110.92	3582.29
Kynurenine	209.2 / 192.0	3.56	Amide	C00328	HMDB0000684	Cytoplasm	Organic oxygen compounds	Alkyl-phenylketones	150.613	104.625	117.567	218.751	100.286	273.776	192.759	173.867	200.526	350.197	143.461	127.514	125.063	195.485	191.445	137.358	186.888	108.01	263.826	338.408	158.783	225.222	159.492	138.261	116.286	165.205	262.205	215.014	156.24	202.571	114.965	85.2345	93.2433	115.076	124.41	91.6374	194.874	159.294	98.6164	131.784	108.196
Creatinine	114.1 / 44.0	2.2	Amide	C00791	HMDB0000562	Cytoplasm	Organic acids and derivatives	Alpha amino acids and derivatives	5619.49	5627.48	4895.12	4965.19	2291.43	8825.9	15492.9	2832.84	4411.11	17507	8421.91	23718.4	5979.93	3167.77	5255.16	3537.79	6298.9	3858.23	7712.63	14998.7	5034.11	17927.2	7744.63	6430.31	6910.74	5601.98	3169.19	7646.65	7457.2	5901.04	3361.48	4846.94	3413.86	5357.59	8067.74	4297.82	6469.41	5216.06	4317.78	4958.83	4751.34
Carnitine	162.1 / 103.1	6.58	Amide	C00318	HMDB0000062	Cytoplasm	Organic nitrogen compounds	Carnitines	4329.2	5348.93	3844.29	3381.05	3905.26	5023.36	5207.82	4821.86	4949.25	12008	5229.81	7165.46	4617.38	4721.36	5679.73	3809.2	5396.53	3034.94	6940.11	14034	6048.93	22085.4	2967.68	6168.38	11546.6	5075.63	4832.41	2649.25	14441.2	4148.52	4458.29	5206.28	13733.1	6189.87	4781.22	5831.05	5440.16	7265.59	5703.02	6125.15	5095.02
Taurine	126.0 / 44.1	5.11	Amide	C00245	HMDB0000251	Extracellular	Organic acids and derivatives	Organosulfonic acids	6602.42	6378.72	8192.22	6588.42	5277.97	7362.04	6928.44	6917.51	8411.02	6457.04	6169.72	9880.8	5140.3	6349.07	9937.95	3464.78	3752.02	5897.22	9909.9	11212.9	4072.43	4080.45	4634.32	14151.6	12871.7	15537.5	6654.59	9597.67	9561.82	3672.91	7538	6648.86	8178.21	7504.34	7552.93	6431.18	5925.38	7949.49	6498.8	5925.88	9483.54
Lactate	89.2 / 43.0	3.5	Amide	C00186	HMDB0000190	Cytoplasm	Organic acids and derivatives	Alpha hydroxy acids and derivatives	225992	129146	350199	184620	239833	316943	115213	353634	108048	212029	159908	151504	94717.3	172444	206418	88638.5	155700	118384	228995	238878	246154	139784	190584	182006	114257	174926	123908	169965	146855	129707	115337	98971.9	140136	130227	234005	132274	261783	171200	170169	169634	129254
Lysine	147.1 / 84.0	9.76	Amide	C00047	HMDB0000182	Cytoplasm	Organic acids and derivatives	L-alpha-amino acids	16311.5	11512.7	8744.43	13404.3	9657.69	9556.09	8398.02	12361.1	10766.4	14512.7	8407.17	8671.97	6673.71	10693.7	5529.55	10677.7	9780.05	6655.37	11571	12025.7	15649	8927.1	12893.3	25498.8	4978.65	12135.3	11650.1	13387	5032.67	4367.5	6765.14	17443.3	27795.2	42114.7	17236.9	28231.2	41067.4	22719.5	11787.2	29337.1	18388.8
Hydroxyproline	130.1 / 84.2	6.46	Amide	C01157	HMDB0000725	Endoplasmic reticulum	Organic acids and derivatives	Proline and derivatives	555.429	692.989	577.929	1783.51	1335.72	2934.83	479.932	663.819	749.338	3068.63	917.138	2471.54	2909.24	953.297	1512.2	590.613	2330.84	602.935	3556.84	1888.88	1855.63	1793.48	2108.41	1472.96	2389.51	802.832	673.173	1458.11	2283.32	542.863	894.527	949.155	2152.76	1631.4	683.989	2095.59	1923.74	2511.47	1221.18	1837.73	1262.95
Dimethylamine	46.1 / 30.1	4.57	Amide	C00543	HMDB0000087	Cytoplasm	Organic nitrogen compounds	Dialkylamines	7423.56		5823.99		13691.3	5237.21	2838.47	3478.6	3900.35	3756.72	5037.53	6566.34	3938.84	3603.64	4100.53		3159.71	3942.83	4177.32	3747.67			4833.98		9920.14	4817.13		2424.13					10109.3				3639.96	4236.56			5552.26
Allantoin	157.0 / 42.0	2.63	Amide	C01551	HMDB0000462	Cytoplasm	Organoheterocyclic compounds	Imidazoles	1984.97	2257.45	1533.05	967.322	786.165	1929.93	1341.45	616.356	568.94	1897.97	908.735	1569.03	2003.02	724.475	1435.24	1791.43	2380.19	1336.42	1275.49	2043.05	1163.34	2265.43	1332.3	2206.34	1524.32	1725.52	812.642	1117.15	950.915	1195.47	5342.33	2629.99	2011.65	2409.62	7772.6	3203.92	4276.62	4114.61	5777.1	4405.03	2694.21
Methionine	150.1 / 133.0	4.14	Amide	C00073	HMDB0000696	Extracellular	Organic acids and derivatives	Methionine and derivatives	10782.3	4583.88	7022.69	9724.64	4655.72	8106.62	2749.54	8720.03	7441.59	12743.3	3411.41	5479.42	2742.84	4968.2	9874	4648.76	3198.11	4371.59	6276.41	9376.7	14178.8	3594.04	7877.55	11739.7	4554.43	8280.46	5680.52	4457.57	10488.3	6663.64	741.555	2512.62	4578.3	2867.97	1092.04	2638.92	2903.18	1742.57	1569.15	3427.24	3407.95
Norleucine	132.1 / 86.1	3.69	Amide	C01933	HMDB0001645	na	Organic acids and derivatives	L-alpha-amino acids	17141.8	16788.2	14822.5	19518.9	13387.6	13456	22912.1	31406.2	21625.8	18263.3	17280	7743.74	10585.8	12019.3	19580.3	18655.2	14225.5	12836.8	17883.1	25182.1	19650.9	11002.3	18216.9	25081.6	13300.4	15562.7	16566.7	27666.9	21759.1	22438.9	20485.6	17137.1	25500	31555.9	35631.9	29563.8	59768	47765.5	28706.8	31829.1	28527.9
Acetamide	60.0 / 44.1	1.41	Amide	C06244	HMDB0031645	Cytoplasm	Organic acids and derivatives	Carboximidic acids	1138.42	1153.12	971.529	1287.34	1432.09	986.523	1387.99	1939.44	1023.56	1276.73	1428.91	1154.48	1101.61	1458.27	1886.14	1106.98	1348.02	1272.26	1400.34	1497.56	1152.75	1627.09	1473.14	1210.42	1680.33	1380.86	820.493	1357.79	1322.26	1216.46	2109.81	1538.21	2075.89	1383.41	2695.35	1349.84	2938.62	2712.68	2211.71	2472.36	2172.61
Cystine	241.1 / 151.9	8.58	Amide	C00491	HMDB0000192	Cytoplasm	Organic acids and derivatives	L-cysteine-S-conjugates	717.843	865.535	822.58	528.266	1529.27	1286.24	812.98	501.231	1072.65	1714.14	1154.67	937.443	726.605	665.301	630.068	846.393	996.989	943.895	921.286	2115.09	917.979	537.049	815.301	959.174	1440.68	717.185	398.283	1113.03	1240.31	1263.79	762.568	1054.51	774.094	991.644	1060.94	1188.8	1397.61	1094.68	705.781	965.851	1014.49
Phenylalanine	166.1 / 120.1	3.42	Amide	C00079	HMDB0000159	Cytoplasm	Organic acids and derivatives	Phenylalanine and derivatives	596890	409678	564434	938495	810186	693312	763974	890435	759009	991264	574205	458264	454651	517961	827112	1.15789e+06	590358	444441	1.00427e+06	1.28991e+06	920061	713293	746018	772801	652687	817328	682340	857624	882204	822306	902585	472740	849090	1.25024e+06	948079	1.29656e+06	1.72465e+06	1.71162e+06	1.03174e+06	1.0655e+06	1.02274e+06
Proline	116.1 / 70.1	5.27	Amide	C00148	HMDB0000162	Cytoplasm	Organic acids and derivatives	Proline and derivatives	15463.8	10710.8	9879.49	20778.1	10207.4	15436.3	6527.04	16712.2	11941.4	16434.5	10588.4	12916.5	8331.05	11553.9	17159.8	8454.64	11120.9	8920.47	14079.5	12818.5	19342.6	5773.27	11660.8	16170.3	14365.5	11375.4	11692.1	9910.09	14127.1	13763.4	9175.01	9485.73	20810.3	12997.6	9759.63	21306.7	12353.9	14363.4	11160.1	13237.5	12009.2
Serine	106.0 / 60.0	7.25	Amide	C00065	HMDB0000187	Cytoplasm	Organic acids and derivatives	Serine and derivatives	6226.59	6024.49	4139.76	13911.2	7068.21	6297.23	3533.92	16378.1	21813.2	8094.85	4556.27	3372.84	5341.72	9301.08	15333.2	6701.7	6291.5	4709.04	7419.95	6931.96	19731.2	2091.69	6047.69	7613.82	9007.16	8946.65	15447.3	9269.69	12296.8	9148.61	10126.3	10273.5	12568.5	14089.4	10488.6	12942.8	11521.2	14180.4	9522.75	10809.5	11212.4
Threonine	120.0 / 74.0	6.63	Amide	C00188	HMDB0000167	Cytoplasm	Organic acids and derivatives	L-alpha-amino acids	3277.66	2940.8	1996.81	6426.98	1748.72	3337.05	1560.4	5021.35	4863.78	4598.94	2241.61	1984.86	1917.14	2725.77	5115.94	2409.11	3279.46	2127.37	4515.15	4117.33	6387.88	2739.59	3479.61	4613.42	7732.11	4592.82	3418.2	2936.38	5339.38	3893.25	3131.01	2441.5	8144.99	4183.8	2845.49	3521.3	4248.53	3729.67	2943.67	4079.25	3590.3
Tryptophan	205.2 / 188.1	3.46	Amide	C00078	HMDB0000929	Extracellular	Organoheterocyclic compounds	Indolyl carboxylic acids and derivatives	4765.56	2583.5	3235.03	5975.18	3171.36	6910.81	3090.38	11368.7	7537.17	7551.18	3857.37	2059.83	3100.83	6483.08	6042.55	3688.39	5201.58	4143.89	10786.3	10140.7	7955.17	2819.83	3816.19	3423.47	3129.44	5736.5	14511.3	6733.35	7372.17	8716.21	6982.48	4599.33	6269.01	6286.84	6210.53	7299.79	8924.72	12519.6	6589.43	9121.43	5730.45
Tyrosine	182.1 / 136.1	4.88	Amide	C00082	HMDB0000158	Cytoplasm	Organic acids and derivatives	Tyrosine and derivatives	12593	9745.15	9959.82	18345.2	10975.8	11546.9	8673.59	20017.9	13872.6	15166.4	6546.85	6680.9	7069.63	12050.6	12059.6	9229.45	8603.92	13281.5	15657.5	17390.6	14346.4	10290.8	12544.4	12508.9	10055.5	13069.8	12148.7	10733.8	16989	21133.8	12403.2	12084.5	18017.1	14035.6	17454	19057.5	18881.6	16924.6	13749.3	19089.3	13906.7
Valine	118.1 / 55.1	4.84	Amide	C00183	HMDB0000883	Extracellular	Organic acids and derivatives	Valine and derivatives	11417.8	14872.4	12864.9	14133	12925.6	10797	13332	20171.7	16393.7	11202.6	12667.9	7957.23	10956.3	10063.7	14436.3	17214.4	9680.93	13582.4	12149.5	13439.4	14927.5	6914.51	11682.7	17427.3	11640.9	10745.9	13148.9	13404.2	20770.1	15550.7	14158.2	12152.4	16076	17808.2	19957.4	22961.2	24175.1	20557.7	17690.7	17486	18805
Methylcysteine	134.0 / 47.0	4.7	Amide	C22040	HMDB0002108	na	Organic acids and derivatives	Cysteine and derivatives	478.363	278.551	289.943	381.278	146.246	667.078	163.176	112.216	161.125	549.854	259.421	303.649	134.125	375.955	521.614	112.745	190.844	177.024	227.275	204.504	385.261	206.038	199.296	261.289	348.158	447.655	345.151	210.923	241.102	201.992		180.662		133.074		95.7932	62.3904	136.62	158.831	377.218	177.534
N-Acetylalanine	130.1 / 88.0	3.78	Amide		HMDB0000766	Cytoplasm	Organic acids and derivatives	N-acyl-L-alpha-amino acids	483.103	425.77	390.405	678.047	442.191	684.709	628.168	431.987	327.077	1126.83	472.96	593.146	370.445	408.057	484.012	301.397	589.638	293.825	690.435	742.497	524.863	695.688	573.709	559.692	627.396	568.467	350.136	514.982	484.649	435.072	393.316	303.497	398.477	418.016	634.832	444.797	771.569	450.841	456.226	449.641	403.02
Glutamic acid	148.1 / 84.1	8.07	Amide	C00025	HMDB0000148	Endoplasmic reticulum	Organic acids and derivatives	Glutamic acid and derivatives	4385.4	5160.19	2895.32	4853.78	6157.99	4020.64	4365.07	10745.6	6307.44	6042.63	3006.97	3927.73	3238.8	4323.1	6893.32	2278.56	3639.79	4389.12	6979.9	4284.2	3547.64	2611.92	6404.85	5296.63	5449.48	4209.43	5405.16	7316.68	4405.17	3859.33	8389.18	8876.6	8421.83	14101.5	9752.2	25690.3	18541.2	37607	10752	13176.8	10955.3
N-Acetylaspartic acid	174.0 / 88.0	7.97	Amide	C01042	HMDB0000812	Cytoplasm	Organic acids and derivatives	Aspartic acid and derivatives	5.89113	8.51373	7.38399	11.0677	4.63258	10.9439	37.0975	6.62583	6.12862	12.8212	13.8151	202.853	9.54761	7.48212	13.881	5.3006	10.3486	5.73245	8.24787	14.4005	12.9945	27.5989	8.06257	11.5669	11.8429	7.57181	15.6581	10.0508	14.2403	6.793	8.13643	7.47697	8.66906	14.2817	11.2654	12.26	17.204	17.2215	9.34372	8.59463	12.3302
N-Acetylglutamine	187.1 / 125.1	5.18	Amide		HMDB0006029	na	Organic acids and derivatives	Glutamine and derivatives	204.078	91.6355	139.79	198.431	129.256	93.5545	110.169	110.258	94.9835	196.455	144.079	237.582	103.707	134.174	110.546	92.8487	124.498	105.903	120.168	122.456	170.843	119.566	228.041	236.398	125.266	109.863	112.186	89.2072	145.199	123.284	101.832	132.524	175.494	80.3973	78.6966	82.6928	82.9134	66.6541	136.365	138.092	177.241
Pyroglutamic acid	128.0 / 82.0	5.12	Amide	C01879	HMDB0000267	Cytoplasm	Organic acids and derivatives	Alpha amino acids and derivatives							1726.2		2342.05	2468.61	1986.52								1768.99			3948.44	2006.99	3023.98		2373.07	2753.43	1757.91	2971.53		3910.33				3930.26		3558.68	2342.07		3679.29	3808.93
Sarcosine	90.1 / 44.0	6.11	Amide	C00213	HMDB0000271	Extracellular	Organic acids and derivatives	Alpha amino acids	37340.4	25704.3	27961.1	64032	32975.8	70351.4	18556.9	44520	45788.3	91568.7	37256	35270.6	25750.4	44585.3	66436.1	19351.3	43526.7	25954.5	73231.7	76741.3	79931.8	47230.9	36473.3	44786.1	65789.2	63775.9	40183.6	32043.4	66357.8	31576.2	20070.4	22801.7	51498.9	29731.3	23949.8	55777	28200.7	37010	29794.9	37609.2	27455.9
Homoserine	120.1 / 56.1	6.91	Amide	C00263	HMDB0000719	Extracellular	Organic acids and derivatives	L-alpha-amino acids	5506.04	5062.63	3306.58	10710.2	2784.22	5618.08	2602.98	8693.5	8107.02	7854.87	3696.52	3213.11	3203.53	4678.14	8634.13	4108.22	5607.53	3768.61	7416.71	6879.92	10465.5	4331.26	5737.52	7865.85	12834.2	7732.95	5641.24	4980.87	9158.18	6614.85	5465.46	6785.06	12487	6890.71	4770.57	7446.19	6739.86	6282.21	4968.99	6916.58	5895.11
Norvaline	118.1 / 72.2	4.54	Amide	C01799	HMDB0013716	na	Organic acids and derivatives	D-alpha-amino acids	20470.2	26383.3	23370.2	23949.5	21851.8	19011.2	22674	35477.1	29165.4	19918.8	22324.5	13405.2	19232.9	16963.4	25283	30533.2	17256.3	23984	21513.2	22938.3	26661.7	18750.4	20893.8	32104.8	11271.7	18899.9	22964.4	22762.5	37419.7	28147.4	25493.8	40145.5	38162.3	32955	32809.6	40803.2	42928.2	36859.9	30754.4	32845.6	33624.2
Glutamine	147.0 / 130.0	7.18	Amide	C00064	HMDB0000641	Extracellular	Organic acids and derivatives	L-alpha-amino acids	52955.4	48996.7	39401.1	89607.1	28792	52894.1	44478.8	81307.9	105809	67993.6	53073.8	40976.3	47027.8	71812	81342.2	44918.5	49230.3	37832.9	65670.7	66897.4	113302	219509	52633.1	50342.3	30114.3	69957.5	111386	54107.1	75391	59592.5	57499.3	55349.6	62488.1	55598.3	57020.8	39251.6	56129.5	35191.4	48966.6	52495.6	52862.2
Gama-glutamylalanine	219.1 / 84.0	8.25	Amide	C03740	HMDB0006248	Extracellular	Organic acids and derivatives	Dipeptides	39.6701	33.559	64.3174	164.341	35.6692	158.397	18.405	39.332	74.0567	93.0059	74.4979	29.6066	50.3836	39.1462	154.748	42.7216	63.609	27.0195	119.061	115.168	282.755	26.0998	105.219	39.363	77.8946	27.8368	160.468	18.3131	41.7553	109.115	58.0894	97.6699	57.9098	87.826	131.902	21.7265	133.659	64.9367	46.2663	176.825	110.452
Cysteine	122.1 / 76.0	8.64	Amide	C00097	HMDB0000574	Cytoplasm	Organic acids and derivatives	Cysteine and derivatives	304.525	362.797	287.145	763.129	380.405	708.027	462.251	164.335	382.154	1356.75	505.795	463.017	430.602	813.132	223.448	1148.05	565.96	711.049	497.223	1070.42	760.948	297.707	346.29	969.676	808.552	387.379	214.676	563.505	516.132	679.336	464.745	680.018	694.638	564.042	653.597	556.143	586.237	737.68	802.707	441.032	581.163
4-Aminohippuric acid	195.1 / 120.0	3.23	Amide	D06890	HMDB0001867	Cytoplasm	Benzenoids	Hippuric acids	279.101	318.519	227.814	314.686		270.001	305.517	140.484	282.114	266.466	278.273	209.108	262.205	291.871	351.032	217.78	270.537	209.576	270.763	373.154	208.755	245.33	301.217	172.584	295.923	265.566	227.963	258.505	210.789	261.052	257.784	281.335	270.443	204.476	335.627	224.544	271.938	268.084	314.039	286.002	239.94
Hydroxypyruvic acid	103.0 / 59.0	3.55	Amide	C00168	HMDB0001352	Mitochondria	Organic acids and derivatives	Beta hydroxy acids and derivatives	3692.82	19206.4	2719.15	6258.6	9778.69	2315.21	14847.7	9893.38	4815.34	24133	2474.5	3239.41	4473.74	4121.03	7366.68	19725	3131.42	9067.93	4788.88	6850.95	5447.64	2513.4	25039.6	10298.8	3348.3	4000.53	6821.04	46410.3	4939.2	3507.9	5643.53	6811.66	6602.49	12819.7	18658.8	2381.58	12524.8	23504.6	4218.12	2525.15	11145.6
Cholesterol sulfate	465.3 / 96.9	0.92	Amide	C18043	HMDB0000653	Cytoplasm	Lipids and lipid-like molecules	Cholesterols and derivatives	6633.1	12858	4844.46	4545.18	3308.75	5852.77	5789.15	7370.92	5480.94	24164.7	14173.2	2113.08	7761.67	7656.84	9115.6	10344.8	8111.03	11875.2	10118.7	11743.7	8114.07	10586.6	8365.49	7161.24	9997.05	8938.82	3100.91	7728.48	6764.91	5816.45	11000.1	8480.13	13203.4	15394.8	10984.2	4039.9	19520.4	12697.6	14165.9	21373.8	10727.4
5-Methoxydimethyltryptamine	219.2 / 58.2	1.32	Amide	C08309	HMDB0002004	Membrane	Organoheterocyclic compounds	Tryptamines and derivatives	131.087	102.086	112.05	48.4151	36.0164	45.4671	78.1655	111.866	27.3277	49.2241	43.9236	178.78		64.2372	44.7622	24.295		35.2265	30.0814	32.5235	24.6864	44.5612	59.7631	133.095	41.6304	46.2074		30.3527	93.7736	29.3645	20.6773		29.5164	23.6704			32.3392	37.694	23.3745	31.3791	32.3079
N2,N2-Dimethylguanosine	312.1 / 180.1	4.97	Amide		HMDB0004824	na	Nucleosides, nucleotides, and analogues	Purine nucleosides	9.76323	11.109	11.3977	10.3946	12.2248	25.13	11.6774	7.00154	16.458	11.6715	30.4761	10.875		19.1311	10.7227	8.06768	20.1499	11.5895	22.7426	13.6574	5.98609	5.63717	20.4768	8.87649	11.9136	14.8031	9.21571	19.8328	8.46865	9.97085	8.47661	13.0284	12.7841	6.01721	8.983	9.13226	6.81337	14.6738	6.50037	6.42923	12.257
N6-methyladenosine	282.1 / 150.0	1.89	Amide		HMDB0004044	na	Nucleosides, nucleotides, and analogues	Purine nucleosides	188.719	236.697	174.916	221.572	153.432	230.661	367.357	185.076	203.465	448.236	272.749	470.87	235.182	262.242	286.449	235.281	175	178.562	369.998	336.551	239.177	495.458	220.909	306.225	239.82	226.303	239.314	329.541	306.361	303.687	264.355	241.931	300.483	319.337	347.674	253.486	618.432	339.422	343.237	456.864	382.398
2'-O-methyladenosine	282.1 / 136.0	1.41	Amide	C04779	HMDB0004326	na	Nucleosides, nucleotides, and analogues	Purine nucleosides	420.017	660.533	695.908	827.517	895.976	907.735	1210.18	607.357	944.018	904.871	658.42	754.861	826.396	656.841	780.422	714.269	632.574	392.719	688.899	955.25	446.069	428.598	720.826	464.411	574.611	805.414	574.992	832.376	637.995	577.734	548.799		438.198		742.993		623.71	615.477	515.627
7-methylguanosine	298.1 / 166.0	9.61	Amide		HMDB0001107	na	Nucleosides, nucleotides, and analogues	Purine nucleosides	1399.82	2028.89	643.157	1709.07	346.959	2134.8	3925.94	908.795	410.404	4602.89	2099.01	3063.56	968.599	994.339	614.587	1567.89	1740.23	1875.26	2191.42	3197.19	930.638	4973.29	1566.14	2993.03	1124.03	1740.72	739.943	2020.53	838.319	1344.84	251.31	554.437	876.35	2784.53	767.772	1674.83	1538.82	1307.42	833.883	799.416	1392.28
5-Amino-4-carbamoylimidazole (AICA)	127.1 / 55.1	2.61	Amide	C04051	HMDB0003192	Cytoplasm	Organoheterocyclic compounds	Aminoimidazoles	38297.5	45762.4	38689.2	49155.1	64725.6	49410.6	44890.4	40665.2	48295.6	52153.5	49708.9	38062.8	41445.1	42693.3	50908.9	42804.5	48463.5	33281	42527.8	49591	39362.7	44903.1	38581.6	35003.9	37801	51755.7	32589	54698.8	41379.4	41762.1	49126.9	37980.4	41363.6	44271	68376.2	44948.2	53670.4	58621	42390.7	49936.8	47948.5
Flavone	223.1 / 77.1	0.96	Amide	C15608	HMDB0003075	Membrane	Phenylpropanoids and polyketides	Flavones								7018.87	6062.43				7007.46	7069.3	7215.62	6060.81			8076.77	9098.26	5692.3	6386.47	6222.46	6046.61		8303.05	5632.43		5405.74	7029.57		4785.12	10951.7	7450.11	8565.14	6141.09	9932.74
Abrine	219.1 / 132.0	6.59	Amide	C02983					48.8355	66.251	50.4048	68.5853	331.255	57.381	64.2704	67.769	55.4794	49.8673	51.767	105.604	77.1057	45.1006	47.0111	95.5591	40.9624	86.873	64.9205	79.5185	79.8159	344.272	32.9232	41.3782	120.404	50.8208	50.2642	40.1469	58.945	64.7412	46.9139	127.045	173.447	63.1809	92.9625	125.472	62.1381	65.0697	67.1336	90.081	57.5889
2-Aminooctanoic acid	160.1 / 114.1	6.24	Amide		HMDB0000991	Cytoplasm	Organic acids and derivatives	Alpha amino acids	634.634			724.791	896.614	702.111	758.855	629.75	664.785	961.314	733.129	1047.48	852.595	841.871	764.129	714.011	687.532		853.666	1314.96	812.71	1198.59		591.724	1271.56			569.596	911.118		662.161		1632.07		617.748	943.318				696.734
Hydroxyisocaproic acid	131.1 / 85.1	2.1	Amide		HMDB0000746	Extracellular	Lipids and lipid-like molecules	Hydroxy fatty acids	7845.14	8760.56	9434.24	8587.36	9851.78	8785.05	7079.58	12655.8	9452.04	8922.11	7553.16	7356.57	6376.52	7693.62	9197.34	12778.1	7632.97	8827.85	11691.4	11636.9	10232.9	6190.19	7034.15	9679.11	6061.94	7263.02	8081.02	9473.61	9113.25	13696.3	6231.37	9213.13	7577.36	10527.6	10168.1	13658.9	9677.93	11915.1	9872.34	9915.82	7684.34
N-Acetylcadaverine	145.1 / 86.0	8.32	Amide		HMDB0002284	na	Organic acids and derivatives	Acetamides	8.61712	17.8404	18.6007	11.9406	25.5078	10.4621	9.46834	14.8514	11.7397	8.25916	16.8369	16.5774		15.9856	19.4832	13.2934	10.6515	12.1754	16.4958	8.18148	8.29614	14.3438	9.88286	8.56895	13.1774	12.6703	14.4833	11.8263	10.6379	11.8142	11.5256	15.0288	16.4354	10.9152	10.92	13.8629	18.5227	12.2954	18.8636	11.51	14.5745
Nicotinuric acid	181.1 / 134.9	8.89	Amide	C05380	HMDB0003269	Cytoplasm	Organic acids and derivatives	N-acyl-alpha amino acids	1809.26	3020.25	2885.88	3741.95	3070.42	2722.39	2992.73	2026.49	2553.68	2594.56	2852.03	1695.41	3639.89	808.49	2208.78	3263.27	3080.45	2032.8	3053.09	3197.96	4164.41	2185.97	2953.37	5801.37	4595.7	3182.7	3475.61	3487	3140.51	3432.23	3191.63	3000.98	2710.76	2975.65	2840.06	2709.75	1427.62	2963.05	3476.51	818.144	3284.64
5-Methoxytryptamine	191.1 / 130.0	1.78	Amide	C05659	HMDB0004095	na	Organoheterocyclic compounds	Tryptamines and derivatives	4014.31		2414.25	3295.21	3478.16	3871.4	2803.4	3152.44		2919.15	2346.11		2505.74	3219.23	3183.18	2107.94	3521.72	2134.42	2558.28	3837.47		2871.1	2622.96	2356.22	3598.51	2294.54		2915.8	2101.54	2647	2517.44	2581.01		2354.25	4376.83		4504.92		2883.63
Glucuronolactone	175 / 113.1	1.55	Amide	C02670	HMDB0006355	Cytoplasm	Organoheterocyclic compounds	Isosorbides	44046.7	25388.3	24212.5	54364.4	30115.8	37439.9	41874.1	28347.4	21103.8	72844	22725.2	45770.9	29012.4	21377.4	32293.2	30002.7	23564.9	17650.2	17547.4	60771.2	27696.8	22076.6	56250.4	46088.7	23931.1	26508.7	22170.4	33779.6	34408.5	35885.8	1863.21	1797.09	2310.12		3329.13	2004.82	4348.96	2141.67	2516.12	3503.11	4166.14
Glucosamine	162 / 72.1	5.45	Amide	C00329	HMDB0001514	Cytoplasm	Organic oxygen compounds	Hexoses	3025.65	2373.87	3158.91	2424.57	3500.4	2735.71	2273.11	1736.33	2512.38	2897.47	2492.57	2387.52	2663.67	2304.46	2993.41	2502.76	2032.6	1286.09	1445.18	2320.15	2591.02	1886.37	2847.05	2475.84	2002.03	1640.13	2871.4	2479.63	1945.24	2086.54	1365.16	1851.28		1537.68	1553.54	1431.28	1559.04		2097.85	2135.62	1720.09
trans-Aconitic acid	172.8 / 85	9.26	Amide	C02341	HMDB0000958	Cytoplasm	Organic acids and derivatives	Tricarboxylic acids and derivatives	1695.51	2266.19	1627.02	3123.66	1585.18	2567.3	1370.87	2768.37	1724.92	3202.28	2960.89	550.163	2226.24	2304.69	1126.33	1014.98	1930.94	3859.83	1803.28	2550.87	4824.25	1425.61	965.701	2545.6	3573.69	1334.77	10990.5	1784.84	1683.3	1557.59	400.315	424.061	217.384	408.912	371.581	322.303	504.099	394.418	507.897	252.043	1152.81
1-Methylhistidine	170.1 / 123.9	6.38	Amide	C01152	HMDB0000001	Cytoplasm	Organic acids and derivatives	Histidine and derivatives	8495.69	10594	5210.65	11631.2	4630.1	11918.2	33510.8	5726.83	13490.6	37560.1	13139.6	61197.7	12266.2	6086.84	10442.2	6050.43	11505.4	6930.09	16879.2	33588.6	11236	51269.1	9655.1	10251.3	16745	11326.9	7031.52	12975.1	19875.3	9947.96	6940.83	5180.83	23863.2	15179.5	6861.02	8996	11114.9	15680.4	8728.52	10013	8914.13
Galactitol	181 / 101	5.12	Amide	C01697	HMDB0000107	Extracellular	Organic oxygen compounds	Sugar alcohols	3.91209e+06	3.01292e+06	735812	3.44262e+06	3.61676e+06	3.3051e+06	4.1489e+06	3.82935e+06	4.12172e+06	5.98771e+06	1.33994e+06	6.82033e+06	5.49831e+06	4.25136e+06	5.19355e+06	1.31611e+06	3.21182e+06	2.19881e+06	2.3203e+06	4.04434e+06	2.13445e+06	4.36646e+06	2.30137e+06	3.07812e+06	3.42677e+06	3.54532e+06	4.10897e+06	3.23645e+06	2.41642e+06	2.21993e+06	989.238	3254.09	1375.98	1505.63	1184.91	1293.43	996.078	5770.44		66890.6
4-Pyridoxic acid	184.1 / 148.1	1.36	Amide	C00847	HMDB0000017	Cytoplasm	Organoheterocyclic compounds	Pyridinecarboxylic acids	4181.87		3936.55	5091.72		4475.61	9452.73	4708.55	4368.14	554606	6669.45	5434.4	4375.4		4610.34	3323.11	4304.07	2681.72	4288.2	5683.96	3340.91	5805.45	3814.29	2932.99		4478.3		4411.11	2827.11	3772.21	4477.11		4028.13	3282.27	5055.33		5787.88	4312.85	4134.88		3007.02
Glucuronic acid	193 / 113	7.9	Amide	C00191	HMDB0000127	Cytoplasm	Organic oxygen compounds	Glucuronic acid derivatives	22401.5	44245	15230.7	39868.4	15744.7	24741.4	36023.2	21011	19182	35232.5	21529.3	31722.7	32088.9	15780.8	28292.3	42936.8	15722.6	28013.7	17635.8	42302.6	18381.4	209531	25588.5	24917.4	79535.4	21529.8	21198.8	26262.6	36675.8	29088.6	1957.81	2499.01	2321.66	2496.16	2825.32	3209.2	3108.6	2417.63	2979.58	4177.24	5335.11
Uric acid	150.9 / 89.1	1.4	Amide	C00366	HMDB0000289	Extracellular	Organoheterocyclic compounds	Xanthines	94717.6	96576.3	87930.3	98042.2	117389	93558.1	91878.5	108225	91587	85581.4	115844	93983.2	77090.7	104292	147543	81328.9	90964.2	47538.6	97403.5	98224	78225.2	65733.7	80640.3	90765.7	75259.9	98162.5	65461.9	85287.6	60437	76180.1	112312	60795.6	87167.4	69549.8	60365	86442.7	168768	102495	88377.3	108432	121787
1-Methyladenosine	282 / 150	1.7	Amide	C02494	HMDB0003331	Cytoplasm	Nucleosides, nucleotides, and analogues	Purine nucleosides	628.886	490.963	371.838	615.686	434.117	553.958	1036.32	516.269	516.868	859.119	695.692	1297.45	681.75	545.109	601.644	598.553	468.308	569.25	995.709	952.781	520.233	1286.51	564.005	794.329	821.467	638.463	616.461	857.72	819.585	680.027	706.186	845.401	661.124	823.245	1271.62	653.725	1029.19	1035.37	1005.14	1136.43	899.745
Gluconic acid	195 / 129	7.5	Amide	C00257	HMDB0000625	Cytoplasm	Organic oxygen compounds	Sugar acids and derivatives	248436	311312	259422	380638	395086	405234	517830	327430	478278	824450	539200	885341	428806	420280	632110	302993	453479	404615	306034	496900	430127	306101	208580	366833	1.00786e+06	189501	713156	349504	588934	581225	12226.4	8618.36	4873.78	4953.8	12621.3	6088.34	4691.34	4686.55	19087.2	16815.2	79239
4-Acetamidobutanoic acid	144 / 102	3.76	Amide	C02946	HMDB0003681	Extracellular	Organic acids and derivatives	Gamma amino acids and derivatives	102.306	59.6919		87.2292	66.2238	48.4377	46.2677	61.3319	60.7409	47.2011	54.3883	114.405		54.0412	72.5663	56.3952	41.4819	66.1564	50.0526	49.8794	74.746		51.0325	110.034	127.552	54.0053	58.4068	37.0256	65.7628	74.8068	82.7553		140.419	61.225	91.272	86.1162	49.1437		87.5699	86.512	63.4203
Cytidine	244.1 / 112	3.31	Amide	C00475	HMDB0000089	Extracellular	Nucleosides, nucleotides, and analogues	Pyrimidine nucleosides	365.061	224.875	336.16	438.394	208.649	138.685	409.743	291.501	378.455	316.759	316.722	327.614	355.525	336.132	166.35	289.19	343.057	236.796	421.06	354.651	289.575	405.021	303.055	241.383	274.952	543.721	339.246	338.656	100.874	336.746	275.631	269.517	291.158	237.182	710.442	300.721	355.872	171.793	485.306	232.284	226.375
Citicoline	489 / 184	8.98	Amide	C00307	HMDB0001413	Cytoplasm	Nucleosides, nucleotides, and analogues	Pyrimidine ribonucleoside diphosphates	7.07502	10.7601		68.5067	10.7817		52.484	21.1904	58.2912	9.926		42.2552	12.1054	25.9256	23.4709	63.7754	12.182	17.1145	5.27426	13.2945		20.1006		100.24	100.291	64.1524		48.4629	15.1557	11.4645			26.2559
Glutarylcarnitine	276 / 85	8.03	Amide		HMDB0013130	Extracellular	Lipids and lipid-like molecules	Acyl carnitines	2618.72	1507.35	770.608	2009.91	1057.94	3699.25	10374.8	2667.59	3945.25	17410.2	4352.96	2933.66	2455.64	2112.2	4499.37	703.353	5414.92	1947.31	11372.4	10116.7	1763.75	35193.4	4235.04	7056.69	10197.9	2901.74	2632.73	11108.4	5622.77	2146.38	746.95	2815.23	1415.7	6002.12	1853.81	4783.46	1602.82	4470.08	1579.94	2887.51	2552.78
Cystathionine	221 / 134	8.82	Amide	C02291	HMDB0000099	Cytoplasm	Organic acids and derivatives	L-cysteine-S-conjugates	2475.74	1735.76	3344.18	19696.7	4402.5	3014.11	4056.07	1744.1	2603.96	11923.3	2439.54	6455.59	2253.87	3031.92	2937.53	9130.07	3550.44	2971.89	3699.18	13853.5	8842.09	6932.38	2566.98	7989.58	9768.78	2686.75	7508.99	3647.54	3349.49	5777.91	2597.09	1827.99	3440.58		2257.62		2131.9	1451.97	2329.2	2245.74	2900.81
3-Hydroxymethylglutaric acid	161 / 99	7.31	Amide	C03761	HMDB0000355	Cytoplasm	Lipids and lipid-like molecules	Hydroxy fatty acids	49.7131	78.1434	54.9801	86.9379	66.5787		62.061	53.4405	52.6721	73.4037	72.1698	83.7358	57.2447	59.6244	72.751	68.0474	63.1618	56.4112	70.9686	66.9442	81.4001	323.823	53.2163	47.3362	182.536	68.6162	80.1271	71.2565	76.074	66.2312	76.6412	70.7428	70.6775	58.7513	64.4938	59.2839	64.6748	56.562	57.7244	61.5658	69.0358
Phosphonoacetate	139 / 79	9.5	Amide	C05682	HMDB0004110	Cytoplasm	Organic acids and derivatives	Organic phosphonic acids	1182.96	2138.38	656.545	1720.61	697.552	657.849	756.194	1318.64	855.037	476.007	695.256	1175.44	681.801	1244.06	1024.26	2643.93	706.684	1264.99	775.799	1159.15	1261.99	1726.02	475.645	1847.6	1210.48	1276.36	895.815	659.2	594.263	1087.35	891.357	821.052	1276.32	1711.31	910.267	1398.06	1625.46	672.611	864.591	1674.35	2069.17
N-methyl-glutamic acid	160 / 116	7.51	Amide	C01046	HMDB0062660	na	Organic acids and derivatives	Glutamic acid and derivatives	771.45	948.507	655.697	1332.61	839.977	846.658	704.854	902.588	763.99	769.534	870.86		841.051	841.544	1318.75	853.105	646.408	699.969	790.14	802.455	627.269	3410.9		918.278	2493.96	781.004	667.698	746.544	1051.06		773.042	793.583	1040.33	636.848	891.143	651.133	1202.42	617.919	846.552		762.806
Xanthosine	283 / 151	3.84	Amide	C01762	HMDB0000299	Cytoplasm	Nucleosides, nucleotides, and analogues	Purine nucleosides	155.121	106.068	107.163	131.374		111.867	58.0083	90.9888		120.391	113.878	99.3069	95.9377		89.868	100.578		85.7703		124.239	77.9156		113.064	71.5071	112.704	105.173	112.181	81.1945	89.2866	88.7272	105.016	93.7335	102.457	66.5125	79.1491	73.0738	66.7861		80.3831
Protirelin	363 / 249.1	3.71	Amide	C03958	HMDB0060080	na	Organic acids and derivatives	Oligopeptides	193.349	209.596	194.657		238.802	189.318	228.687			190.071	187.758	236.222	218.087	228.845	210.192	171.321	132.848	158.693	202.52	242.934	206.708	131.76	160.962	178.899	326.955	164.328	166.289	162.662	187.197	161.644	185.545	257.282	272.338	129.988	161.683	147.694	118.569	154.641	167.327	144.344	182.072
Cysteic acid	168 / 81	7.54	Amide	C00506	HMDB0002757	Mitochondria	Organic acids and derivatives	Alpha amino acids	258.242	490.471			399.782		304.649	488.96	407.355		344.982	298.406	355.323	342.677	446.984	409.844	289.819	369.762		355.791	368.632		231.93	302.19	1003.31	304.804	395.085	352.197		468.785	3905.56	2318.97	1636.92	1459.06	2964.9	1666.98	1887	1484.7	2458.27	2095.14	1369.12
N-Methyl-aspartic acid	148 / 88	7.49	Amide	C12269	HMDB0002393	Cytoplasm	Organic acids and derivatives	Aspartic acid and derivatives	37.5175	62.809	57.5021	53.4983	90.2121	85.9198	67.0274	46.555	78.7329	126.165	85.5107	65.0037	57.6409	70.3935	53.3977	25.6953	65.8159	25.1384	57.5644	128.708	53.539	96.4217	45.9099	41.8235	103.485	86.9707	50.5363	68.7661	115.998	48.0394	53.588	53.2182	63.5852	41.4542	38.4993	48.8061	35.2788		41.8626	45.3362	51.4453
Galactaric acid	209 / 85	9.06	Amide	C00879	HMDB0000639	Cytoplasm	Organic oxygen compounds	Glucuronic acid derivatives	221.437	230.596	193.097	304.683	65.6634	843.515	304.13	54.2089	140.924	1953.03	277.568	389.836	488.229	191.792	165.793	280.659	323.977	133.168	328.13	368.447	259.907	990.972	364.987	501.708	403.152	364.999	458.257	568.018	342.568	327.06	127.868	101.824	175.627	89.2273	86.1919	74.5082	57.5163	104.932		96.0536	96.4962
N-Acetylasparagine	175 / 130	6.25	Amide		HMDB0006028	na	Organic acids and derivatives	Asparagine and derivatives		1453.98	550.564	1026.07		798.922	1261.67	1824.3	1183.27	1063.73	1044.39	911.758	1561.52	2592.52	1140.57	1100.42	1075.26	784.992	676.327	710.527	542.21	1348.6	362.373	367.392	890.53	836.153	620.369	511.613	1325.66	650.138	434.369			342.828				394.949			494.419
6-Phosphogluconic acid	275 / 79	9.98	Amide	C00345	HMDB0001316	Endoplasmic reticulum	Organic oxygen compounds	Monosaccharide phosphates	223.322	283.687	83.7887		206.537	132.956	479.815	367.758	213.735	144.404	174.904	166.591	205.204	131.064	226.738	361.158	160.154		174.663	140.881		256.968	147.25	432.39	195.169	322.372		460.773	168.816	124.074							190.546	87.356
D-Glucosaminic acid	196 / 132	8.18	Amide	C03752	HMDB0250755	na	Organic acids and derivatives	Alpha amino acids	476.135	741.473	406.888	594.965	933.274	400.337		510.526		386.459	432.802	385.659	572.412	585.922	584.969	472.462	514.226			490.039	525.056	524.499	397.538	337.158	563.801	515.363	436.105	506.396	600.056		640.088	641.792	594.248		780.289	582.617	609.057	529.429	446.559		464.85
2-Keto-3-deoxy-D-gluconic acid	177 / 87	3.78	Amide	C01216	HMDB0001353	Cytoplasm	Organic acids and derivatives	Medium-chain keto acids and derivatives			83.3767	107.035	85.6478	68.9818	53.7869			53.7495	62.2807			74.0233			57.1553		48.7179	54.8825	76.6149						86.6572	52.0065	78.6492	72.009		91.0002			73.0896	75.2302	59.9377
4-Trimethylammoniobutanoic acid	146 / 87	7.07	Amide	C01181	HMDB0001161	Cytoplasm	Lipids and lipid-like molecules	Straight chain fatty acids	9258.2	3289.35	8044.27	5354.23	3461.88	11630.3	9282.85	5278.38	10310.9	22077.2	8798.54	9750.4	6073.93	4938.06	8651.76	3757.26	6353.12	3539.88	8551.42	20287.3	10475.1	11780.8	5409.08	6901.16	2624.23	10173.9	9429.9	6497.96	17324.3	6406.03	3118.81	5118.94	4406.64	4426.15	2812.28	4781.21	3044.98	6143.31	3920.26	4725.39	5341.22
Adenosine 2',3'-cyclic phosphate	330 / 136	3.69	Amide	C02353	HMDB0011616	na	Nucleosides, nucleotides, and analogues	2',3'-cyclic purine nucleotides	42.7478	14.1033	13.4465	15.4554	18.7648	38.6783	19.6408	12.1934	75.8818	34.3699	62.7904	18.934	33.636	38.5837	53.0031	55.7778	31.2416	15.1342	33.9261	27.0148	12.9832	17.3923	27.4849	18.9053	17.6035	35.4109	11.4979	31.5936	14.5597	23.823	14.0235	37.1803	24.915	31.1092	66.3363	12.6861	20.8629	46.0892	17.6999	15.5303
Galactose 1-phosphate	259 / 97	9.63	Amide	C00446	HMDB0000645	Cytoplasm	Organic oxygen compounds	Monosaccharide phosphates	220.975	270.853	50.6293	207.058	114.332	113.526	369.323	241.512	601.27	114.975	119.514	241.157	142.202	188.454	240.938	146.077	83.2985	290.396	341.195	737.276	110.622	246.794	112.506	620.191	154.123	822.057	115.211	485.856	263.481	88.4773	56.2499	49.4694		105.817	71.5813	66.7163	82.5939	45.6663	104.837	109.423	147.568
Phosphorylcholine	184 / 86	9.39	Amide	C00588	HMDB0001565	Cytoplasm	Organic nitrogen compounds	Phosphocholines	460.758	620.953	244.125	530.819	367.774	331.627	732.936	679.848	982.363	311.177	360.818	680.872	319.041	903.776	467.122	366.166	309.87	475.286	817.156	503.19	351.924	794.868	393.465	2897.98	980.867	1329.08	519.837	774.183	656.43	220.283	817.873	281.483	132.719	202.361	143.288	102.296	145.673	120.531	150.217	337.954	407.637
Acetylcarnitine	204 / 85	4.86	Amide	C02571	HMDB0000201	Cytoplasm	Lipids and lipid-like molecules	Acyl carnitines	35721.9	49844.2	48224.4	22100.4	33060.5	40332.4	53701.2	55894	61846.9	122165	36944.4	77955.7	27719.6	38027.9	48336.5	34697.4	38442.1	19672.3	45134.2	111003	42610.9	28185.9	40130.5	45398.1	71663.6	35590.8	57079.1	41671.9	89995.9	29248.2	10366.8	7436.97	25841.4	28654	29012.7	19119.4	22934	28494.9	15214.4	10935.5	26330.2
Trimethyllysine	189 / 84	9.26	Amide	C03793	HMDB0001325	Cytoplasm	Organic acids and derivatives	L-alpha-amino acids	3112.35	612.796	1525.32	9433.81	1707.44	5666.27	9805.74	1316.45	3934.34	18040.6	4312.96	7844.51	4752.7	1744.88	1604.21	4592.12	4570.87	1382.89	7073.78	17730.5	6759.81	4837.32	4981.65	4476.82	6181.84	3996.92	2360.19	5318.53	4158.67	1987.43	2417.63	3670.26	832.361	6067.6	1290.61	1925	2376.21	6539.95	1060.9	4544	3068.08
Inosine	267 / 135.1	2.89	Amide	C00294	HMDB0000195	Cytoplasm	Nucleosides, nucleotides, and analogues	Purine nucleosides	3755.27	57226.6	824.761	8184.84	1114.52	3662.84	7599.08	3217.73	140546	13962.8	1436.47	2128.38	10898.4	5422.16	3115.36	1388.89	698.854	16055.3	15263	43613	2227.44	1944.95	2834.79	1920.95	1047.02	7858.91	2473.24	4799.16	13933.4	16907.4	1753.72	2412.11	1969.87	892.049	7256.96	748.696	1241.76	1907.42	1786.46	1158.31	3092.04
Phosphoenolpyruvic acid	167 / 79	9.41	Amide	C00074	HMDB0000263	Cytoplasm	Organic acids and derivatives	Phosphate esters	188.233	284.084	97.4275	237.652	168.33	77.7923	265.172	325.792	149.332	80.0814	99.8676	177.123	114.757	141.218	130.195	323.601	111.701	167.5	196.124	248.588	117.794	238.501	102.477	815.932	214.353	166.482	103.458	137.229	134.064	108.259	84.6711	118.443	125.684	438.474	130.583	142.156		95.5778		151.638	250.489
Mannose 6-phosphate	259 / 97	9.26	Amide	C00275	HMDB0001078	Cytoplasm	Organic oxygen compounds	Hexose phosphates	50.9533	116.604	50.6703	269.891	91.9578	67.9034	321.609	109.184	426.742	88.3955	35.4721	109.817	111.429	166.047	78.806	83.114	56.744	70.8845	252.616	577.185	79.1628	67.7961	84.4455	236.933	82.1682	400.244	61.7154	380.195	444.462	50.1931	74.2596				48.317			40.5256			49.3921
O-Phosphoethanolamine	142 / 44	9.23	Amide	C00346	HMDB0000224	Cytoplasm	Organic acids and derivatives	Phosphoethanolamines	129.224	372.423	260.048	799.874	601.367	298.196	672.125	304.911	950.66	422.739	295.663	569.853	289.191	801.338	332.715	683.742	291.037	293.057	774.384	645.788	775.356	439.912	306.8	971.956	902.677	990.449	604.016	875.21	1224.6	273.539	243.437	202.698	192.949	155.26	138.496	155.62	129.008	170.345	105.987	143.659	149.094
Cytidine monophosphate（CMP)	324 / 112	9.35	Amide	C00055	HMDB0000095	Extracellular	Nucleosides, nucleotides, and analogues	Pyrimidine ribonucleoside monophosphates	55.4536	43.3989			16.8717	18.1994	27.6309	32.355	25.0753	14.6172	15.6006		24.8208	20.8812		49.3333	14.4681	45.5805	14.3717	29.4389	17.9578	40.0903	9.79696	42.566	40.8705	30.9158	17.9198	16.4212	20.2914	24.7045	17.0735	21.1691	37.7047		16.9484			12.0519	23.2455	28.2746	46.4925
Fructose 6-phosphate	259 / 97	9.26	Amide	C00085	HMDB0000124	Cytoplasm	Organic oxygen compounds	Hexose phosphates	65.6909	122.829	56.6078	218.11	74.1574	79.3812	385.152	144.574	512.824	102.696	71.0451	117.277	112.472	174.71	116.676	128.643	51.7535	72.2076	339.586	666.906	102.839	87.5505	80.9824	378.469	254.463	547.798	106.901	422.118	165.118						46.7118	47.1034	46.618	54.4952	56.0513		72.7398
p-Octopamine	136 / 91	2.48	Amide	C04227	HMDB0004825	na	Benzenoids	1-hydroxy-2-unsubstituted benzenoids	80181.3	81479.1	75567.7	103925	107228	91646	118884	81932	71863.8	87793.1	91861.2	94635.5	84054.7	86540.3	88343.6	70760.9	95058.8	65944.8	99935.1	101186	79520.1	104624	79333	62684.7	91910	95612.1	71966.9	94803.5	68716.3	82293.6	88941.4	66003.5	84899.5	72947.2	121386	72224.1	114416	96877	90014.4	82931.3	77162.7
N-Alpha-acetyllysine	189 / 84	7.4	Amide	C12989	HMDB0000446	Cytoplasm	Organic acids and derivatives	N-acyl-alpha amino acids	320.045	128.529	131.152	326.715	197.095	258.115	287.402	158.741	166.933	603.537	274.914	463.587	132.604	192.964	203.203	117.194	307.342	171.232	299.834	386.447	423.257	325.171	366.177	414.282	838.782	168.174	179.373	231.156	241.386	324.719	249.179	290.282	303.964	230.722	212.037	278.837	340.832	188.114	290.51	430.336	322.822
2'-Deoxyuridine 5'-phosphate(dUMP)	307 / 195	8.58	Amide	C00365	HMDB0001409	Mitochondria	Nucleosides, nucleotides, and analogues	Pyrimidine 2'-deoxyribonucleoside monophosphates	712.8	1463.12	861.227	1475.35		983.733		1017.94			843.618	1710.49	1097.11	1083.41			857.366	1016.43	881.902		941.005	987.332	700.788	740.073	1145.63		898.818	917.023	860.472		1274.21	1002.03	1373.64				1489.92		1175.61	851.643	926.903
Cytosine	112 / 94.9	2.51	Amide	C00380	HMDB0000630	Extracellular	Organoheterocyclic compounds	Pyrimidones	208955			263977		203540		219646	172725					215519		182103	225566		223831	245770	207178	205153			242994	237722	181852	226154			252241		239848		374821	194080	264518	237511	235081	216613
Deoxyguanosine	266 / 150	3.01	Amide	C00330	HMDB0000085	Cytoplasm	Nucleosides, nucleotides, and analogues	Purine 2'-deoxyribonucleosides	3658.65	2426.67	2650.46	3491.76	2692.09	2221.15	2742.6	2884.5	2308.42	2531.55	2791.48	2796.31	2796.66	2584.7	3164.26	2780.62	2747.41	2329.48	2553.31	2814.78	1992.94	2283.45	2024.09	2102.76	3621.8	2900.82	2275.72	2311.27	2405.66	2689.89	3375.01	2534.3	3833.45	3656.84	6183.5	2914.98	4057.51	2335.41	2932.42	2628.7	2356.3
Orotic acid	155 / 111	3.18	Amide	C00295	HMDB0000226	Cytoplasm	Organoheterocyclic compounds	Pyrimidinecarboxylic acids	22582.7	23602.6	20288.6	30748.2	28102.1	19755.4	20583.9	24216.3	18561.3		22186.7	20627.8	21653.4	24102.6	25628.9	19276.8	22043.6	17424.1			22524.2	20784.7	18555.7		22866.3		18226			21146.4	27331.1	19135.9			42390.2		24560.8	22330.2	24959.8	24295.3	20493.8
AICAR	337 / 79	8.91	Amide	C04677	HMDB0001517	Cytoplasm	Nucleosides, nucleotides, and analogues	1-ribosyl-imidazolecarboxamides	375.866	1320.91	2242.9	1327.23	1873.43	262.362	1449.09	424.659	512.248	545.889	891.661	4109.16	808.481	1241.34	222.2	1695.11	1059.08	227.128	1217.9	1199.7	1221.02	1806.67	480.46	2917.71	1840.33	681.826	1640.64	996.675	1505.1	814.574	350.216	309.494		194.295	267.305	203.046	166.408	184.155	208.494	228.706	248.724
Guanosine 3',5'-cyclic monophosphate（Cyclic GMP）	344 / 150	4.7	Amide	C00942	HMDB0001314	Extracellular	Nucleosides, nucleotides, and analogues	3',5'-cyclic purine nucleotides	688.747	361.54	338.877	248.973	4804.74	838.053	1020.95	277.893	711.565	935.766		412.263	1145.84	1048.69	330.78	379.74	771.875	570.205	778.068	581.635	327.226	491.899	752.584	332.556	564.065	789.503	329.171	718.265	887.434	178.392	287.286	382.004	911.481	420.786	351.711	205.289		756.296	234.985	198.565	284.569
Homocysteine thiolactone	118 / 90	1.16	Amide		HMDB0002287	na	Organic acids and derivatives	Alpha amino acids and derivatives		5166.88	4469.95	6000.99				5005.81	3936.02	5070.24	5191.24	5947.05			5524.8						4460.34	5878.49	4700.79	10323					14114.1	4465.87	8468.85		18591.5	4265.06	21152.3	4611.13	7674.77	15542.7	6046.39	19218.9	6354.01
Asymmetric dimethylarginine	203 / 70	8.35	Amide	C03626	HMDB0001539	Cytoplasm	Organic acids and derivatives	Arginine and derivatives	36172	33075.9	24697	25809.4	21347.5	54852.3	54154	18979.1	30363.3	74131.8	28765.1	92212.4	44139.1	25831	47174	25942	37009.1	22654.9	43979.3	66528	20957.9	51222.6	46663.2	47069.7	38867.4	37776.3	36259.5	27034.5	40912.7	34233	17312.4	28266.8	18290.3	36639.7	26843.8	25353.8	19301	38280.2	14875.2	24590	27413.3
Histamine	112 / 68	5.51	Amide	C00388	HMDB0000870	Extracellular	Organic nitrogen compounds	2-arylethylamines	4660.41	4191.83		4776.73	5231.44	3484.73	2851.57	3624.52	2845.33	2896.81	3277.27	4380.36	3436.58	3278.51	3897.62	3522.93		3607.86	3051.26	2896.25	3461.86	2950.87	2905.62	2802.93	4639.51	3108.06	3498.86	2645.04	3200.79			4219.26	5944.37	3176.55	3173.27	3865.93	3316.7		3942.77	3907.42	3921.67
Uracil 5-carboxylate	155 / 68	6.69	Amide	C03030					2633.57	1668.67	2852.2	3445.02	3521.12	2422.24	313.716	5929.02	8670.14	3288.41	2405.23	683.403	1076.49	2558.54	5860.07	3796.25	1974.88	993.911	3427.4	2097.99	7895.12		1222.78	1633.33	4752.01	2536.19	10149.9	3238.95	3382.35	2650.53	527.966	624.011	1603.44	552.126	424.458					579.866	643.45
4-Guanidinobutanoic acid	146 / 87	6.69	Amide	C01035	HMDB0003464	Cytoplasm	Organic acids and derivatives	Gamma amino acids and derivatives	76675.5	28175.2	66921.7	40326.7	28722.7	92626.5	72063.3	40526.1	81362.2	183697	73213	77839.3	49126.9	38869.6	82099.4	31660.9	52813	30112	67140.1	160706	87144	159144	42881.5	54515.1	171762	84854	78842.6	58262.4	150475	46200.6	27005.6	46250.1	36531.4	33815.7	22432.8	34832.7	18767.5	50211	33753.8	36083	41106.7
D-Mannosamine	180 / 84	4.91	Amide	C03570					3224.45	2330.21	1839	2216.81	3083.97	2726.38	2123.98	1646.4	2509.03	1202.97	2932.42	2683.11	2218.34	3359.75	3209.54	1951.49	1569.14	2021.3	1990.15	1969.3	2052.6	3407.28	2568.62	1402.24	2569.1	1649.72	2136.09	2583	1735.06	1760.11	2900.43		3022.84	1342.46	2151.17	2076.08	1866.24	1359.04	1968.97	1866.72	1739.59
Deoxyadenosine	252 / 136	1.74	Amide	C00559	HMDB0000101	Cytoplasm	Nucleosides, nucleotides, and analogues	Purine 2'-deoxyribonucleosides	3576.64	7378.24	4285.94	8969.61	3315.58	5792.89	5859.99	4387.15	4552.79	7202.57	5374.73	5659.88	6443.33	8736.76	4944.36	4490.87	6529.31	5493.98	6214.8	11176.6	6398.04	5053.93	5506.46	6645.79	6886.66	5217.35	4490.72	6855.41	5650.65	4778.71	4117.24	6698.99	6800.79	6278.71	6818.99	4116.38	4835.38	4573.56	4058.98	4994.43	3624.18
N-Acetylputrescine	131 / 72	4.72	Amide	C02714	HMDB0002064	Cytoplasm	Organic acids and derivatives	Carboximidic acids	275.611	237.39	162.877	351.048	126.011	385.808	159.057	99.746	226.857	294.976	181.024	231.384	269.478	170.871	261.047	160.524	240.671	121.672	211.122	222.18	304.115	216.126	166.61	261.854	525.096	162.08	324.622	163.357	344.285	136.481	88.1065	90.3578	126.222	71.4935	94.4719	93.2537	88.139	83.9925	80.981	79.5769	100.647
N-Acetylglutamic acid	190 / 130	8.01	Amide	C00624	HMDB0001138	Mitochondria	Organic acids and derivatives	Glutamic acid and derivatives	206.571	221.625	243.313	268.592	225.723	201.465	296.073	181.01	380.381	305.687	227.007	180.226	170.385	218.099	298.103	248.327	208.015	158.42	211.505	183.488	362.561	1138.81	133.398	136.472	627.557	160.295	482.628	256.929	239.025	191.286	154.05	154.165	180.723	171.965	293.178	258.345	180.866	230.01	213.237	235.327	226.736
Inosine-monophosphate(IMP)	347 / 79	9.17	Amide	C00130	HMDB0000175	Cytoplasm	Nucleosides, nucleotides, and analogues	Purine ribonucleoside monophosphates	2317.5	5158.52	639.217		755.083	729.76	11018.2	8134.31	12823.1	662.607	685.44	3325.76	1497.68	12094.9	5946.25	2356.45	852.789	1720.08	2418.96	1184.94		3499.77	1800.42	28272.5	72572.1	26341.7	1308.63	13048.7	18809.2	1661.61											3714.53
2-Aminoisobutyric acid	104 / 58	5.77	Amide	C03665	HMDB0001906	Cytoplasm	Organic acids and derivatives	Alpha amino acids	9378.56	18556.2	4748.38	18542.7	17606.6	13016.2	10598.1	20275.3	25910.6	23498	13898.4	13032.6	8416.95	6159.35	12456.7	17315.1	14106	8517.51	17158.6	29275.9	20657.9	19274.5	14214.4	12728.4	18945.1	24592.5	11182.2	12768.4	25355.9	18696.6	15112.9	8199.69	31853.7	14786.8	3457.47	21354.1	22574.9	28249.9	16696.7	13428.7	13243.2
Histidinol	142 / 81	4.99	Amide	C00860	HMDB0003431	Cytoplasm	Organic nitrogen compounds	Aralkylamines	82.932	80.3921	94.0163		100.428		55.1624	79.5803	53.0563				63.3391		71.5587	74.0925	46.364	66.9225	53.1982	47.2754		56.1131	45.174	62.4757	99.5357	67.9878	57.3285			61.5895		93.6902	119.632		62.9715	78.5493		48.8738		84.21	77.8319
Thymideine-monophosphate(dTMP)	321 / 195	8.38	Amide	C00364	HMDB0001227	Lysosome	Nucleosides, nucleotides, and analogues	Pyrimidine 2'-deoxyribonucleoside monophosphates	524.121	800.375		845.442	931.457	522.115		586.24	616.828		616.222	843.181	595.718		690.218	591.692	594.917	618.547	626.52		862.885	675.307	516.954	345.353	585.377	526.102	517.696	475.111	450.848	492.601		903.745	758.927	592.427	658.282	581.964	902.282	524.966	603.125	689.902	466.873
5-Aminopentanoic acid	118 / 83	7.31	Amide	C00431	HMDB0003355	Cytoplasm	Organic acids and derivatives	Delta amino acids and derivatives	1034.46	1335.83	1074.56	1665.81	1400.59	887.698	849.112	1144.9	923.317	711.596	825.128	1027.43	1253.14	1144.22		1117.09	1100.56	984.249	926.896	765.226	1130.33	4068.83	842.543	940.54	2996.41		1429.37	973.423	1197.3	1231.44	1487.04	1058.35	991.683	1205.89	1338.74	1540.78	1126.8	908.523	1302.35	1109.6	1033.34
N-Formylglycine	102 / 74	3.72	Amide		HMDB0255145	na	Organic acids and derivatives	N-formyl-alpha amino acids	933.671	539.577	652.19	886.113	796.953	520.359	260.775	546.216	347.771	383.014	386.522	622.915	427.638	342.775	468.963	501.164	358.977	638.016	305.817	316.21	645.561	785.683	369.519	553.357	996.274	447.801	464.551	274.665	464.621	567.946	618.015	1302.2		489.624	750.696	705.744	601.258	387.831	606.782	685.142	626.637
Adenosine	268 / 136	2.08	Amide	C00212	HMDB0000050	Extracellular	Nucleosides, nucleotides, and analogues	Purine nucleosides	398.684	459.76	450.376		578.583	471.739	508.686		430.789			634.065	399.176	516.984	393.286		477.349	411.295	588.572	969.408		603.876	410.717	426.415	576.685	455.578	429.371	466.934	388.471	429.856	476.006	437.781	477.374	387.549	782.946	418.222	552.853	428.953	418.388	388.959	392.011
meso-Tartaric acid	149 / 87	8.46	Amide	C00552					801.978	663.818	878.051	970.025	1321.59	803.131	313.737	657.076	317.892	1348.19	614.179	2105.51	411.808	492.58	451.981	565.786	370.288	358.601	382.773	496.691	505.849	582.633	544.76	441.382	1038.35	405.703	2393.14	316.807	662.442	305.004	292.471	277.222	742.764	187.005	332.667	286.491	283.935	268.398	282.242	306.926	233.923
Galacturonic acid	193 / 73	8.23	Amide	C08348	HMDB0002545	Cytoplasm	Organic oxygen compounds	Glucuronic acid derivatives	93483.8	187000	73854	189589	80171.2	112579	157373	113882	91392	137602	108727	187809	150369	78327.2	127475	207250	91980.6	119894	82451.7	208396	76907.4	213221	123420	94478.1	153931	99104.2	96140.4	104439	149614	123651	8109.18	13901	9945.73	11630.8	14378.6	15597.8	17801	13075.5	13147.1	15020.3	25527.1
cis-4-Hydroxy-D-proline	132 / 86	6.92	Amide	C03440	HMDB0060460	na	Organic acids and derivatives	Proline and derivatives	31069.9	42024.9	30514.5	89259.2	39681.4	116081	21127.1	35049.3	38224	89423	40536.6	100689	92176.9	45753.4	82222.5	30675.4	90498.4	29666.2	132368	60117.9	78906.3	67496.6	90075.7	66163.2	144032	42933.5	40099.8	74162.3	70522.7	33805.8	41432.6	34403.3	53843.2	61357.4	37512.9	38252.8	73198.9	74782.6	53180.2	63976	61485.8
Methyl 4-aminobutyrate	118 / 59	2.35	Amide						7349.15				12303.8	8758.37	7059.89	8018.24			8713.97	9013.09		7896.81	9917.35	5992.05	10261	7390.35	8183.64	8135.81	7519.89	8545.08		5850.35	8551.31		5615.77		6420.32			8247.5		6718.12	15447.4	9455.27	13224.2		10031.4	7812.52	7551.74
4,5-Dihydroorotic acid	157 / 113	3.75	Amide	C00337	HMDB0003349	Cytoplasm	Organic acids and derivatives	Alpha amino acids and derivatives	581.107	543.993	855.015	794.212	793.666	459.506	464.094	910.497	547.257	361.438	436.431	788.632	423.437	515.909	513.344	482.445	346.963	523.234	518.923	764.676	617.902	635.908	461.061	441.051	773.284	478.027	596.861	373.335	563.302	514.839		288.446	273.199		166.532		152.175				365.573
D-Ribose 5-phosphate	229 / 79	9.15	Amide	C00117	HMDB0001548	Cytoplasm	Organic oxygen compounds	Pentose phosphates	65.6662	1351.26	135.386	718.051	93.1367	84.1233	360.094		2307.24	275.587	122.456	175.042	225.102		112.188	357.278	120.851	540.173	239.295	976.352	267.353	171.341	58.5554	134.643		116.326	384.779	189.028	293.89	622.414			266.288
Glycerol 3-phosphate	171 / 79	8.85	Amide	C00093	HMDB0000126	Cytoplasm	Lipids and lipid-like molecules	Glycerophosphates	202.286	316.021	373.008	731.053	238.925	119.852	183.302	113.656	191.663	216.511	190.295	637.335	146.001	421.82	245.282	524.773	164.472	193.562	652.707	575.635	812.517	980.109	156.096	328.52	411.678	119.891	3537.79	408.877	347.017	278.223	451.044	384.719	554.371	346.411	263.05	454.312	385.171	530.934	365.839	434.003	525.458
Uridine 5'-diphosphate(UDP)	403 / 111	9.57	Amide	C00015	HMDB0000295	Cytoplasm	Nucleosides, nucleotides, and analogues	Pyrimidine ribonucleoside diphosphates	927.638		237.021		343.265	198.2	317.761	344.096	447.135	435.261	360.705		303.585	504.24	364.512	1387.28	285.287	655.149	222.652	240.747	617.728	471.027	231.522	1649.1	594.226	794.195	973.522	445.112	622.727	379.282
p-Aminobenzoic acid	136 / 92	2.32	Amide	C00568	HMDB0001392	na	Benzenoids	Aminobenzoic acids	18320.2	25158.9	11087.5	17765.8	15261.9		19182.6	13980	22741.1	14621.6	10761.9	18050.7	18884	20329.9	18563.7	10091.1		11571.9	12171.8	20829.4		15557.4	12978.2	17398.8	14071.4	24403.2	10438.6	19065.5	26090.4	15750.6		13133.8	14668.6	10784.2	22241.3		15558.1	12517.1			10609.1
Tryptophanamide	202 / 130	1.39	Amide	C00977	HMDB0013318	na	Organoheterocyclic compounds	Tryptamines and derivatives	3890.14	2572.88	3328.16	2788.18		3940.19	2274.21	2112.98	2415.97	4858.2	2145.24	3713.46	2902.18	2753.42	4334.71	2180.41	2851.85	2666.68	4796.8	7480.37	3966.17	4792.15		3488.51	2836.48	2277.32	2439.02	3252.28	1902.72	1815.75	3463.94	2544.78	2502.7	2245.76		2211.55	4613	2840.32	2931.06	2868.71	1846.1
N-Methylalanine	104 / 58	5.38	Amide	C02721	HMDB0094692	na	Organic acids and derivatives	Alanine and derivatives	3653.85	3969.56	1637.53	4963.9	2841.19	3222.5	1848.68	4121.68	5125.15	5515.01	2749.82	2543.93	1483.43	1160.97	3303.82	3936.97	2564.24	1861.95	2991.87	3972.7	4860.93	2048.12	5551.71	3728.19	3866.1	5262.57	2799.6	2710.88	4337.3	4874.79	3795.49	3768.55	3711.91	2979.18	2749.19	2974.88	4131.17	4339.11	3872.68	3016.37	3696.64
2-Phosphoglyceric acid	185 / 78.9	9.43	Amide		HMDB0000362	na	Organic oxygen compounds	Sugar acids and derivatives		157.547	37.066		87.8154	40.9906	154.509	66.784	96.3785	34.7894	38.372	386.679	47.773	84.264	46.75		62.6848	65.0726	99.1207	59.967	124.669	240.543	44.7774	511.385	89.1419	159.503	39.8595	20.3339	130.976	74.1835		29.2545		91.8126				37.558			105.25
Pterin	164 / 119	2.6	Amide	C00715	HMDB0000802	Cytoplasm	Organoheterocyclic compounds	Pterins and derivatives	95053.6	80959.2	82920.5	83491.6	122941	102042	87491.6	77636.7	76633.3	97798.6	78881.2	89586.4	81022.8	84971.7	92096.5	81737.7	101377	55667.5	84885	115335	85055.5	92329.6	75356.6	73125.6	124019	103853	90765.6	86524.1	70697.2	93053.3	108103	67595.6	85757.6	78548.5	128161	78795.3	102957	89464.7	97394.7	86012.3	74212.8
Cysteinylglycine	177 / 143	8.26	Amide	C01419	HMDB0000078	Cytoplasm	Organic acids and derivatives	Dipeptides	15504.3	9759.09	8189.58	9409.44	9274.45	19078.4	35898.4	14570.2	36253.7	16622.3	35373.8	40509.6	14749	13165.8	14377.7	20301	19259.3	7728.51	22612.7	31743.4	21733.4	16746.4	28428.7	17879	28894.9	18865.2	26842.8	19118.1	31935	23266.4		5406.1		16838.3			13943.9	9555.47	10988	6959	17806
3-Amino-4-hydroxybenzoate	152 / 108	3.5	Amide	C12115	HMDB0304941	na	Benzenoids	Hydroxybenzoic acid derivatives	21257	22093.3		27930		21867.4	21594			21437.7		22730.8	24377.3	23944.2	24229.2	18017.5		16860.6		25860.2			17937.9	14941.9	24365.1	24949	17933.4	22805.3	14939.3	21211.1	24678.8	20539		20116.1	36218.2		27519.4	22624.2	23493		21156.4
2-Methylcitric Acid	205 / 125	9.27	Amide	C02225	HMDB0000379	Extracellular	Organic acids and derivatives	Tricarboxylic acids and derivatives	443.651	453.413	650.161	451.983	297.209	422.319	1978.2	178.27	458.196	1655.23	729.399	1953	580.222	210.605	406.752	1057.01	534.822	361.039	758.833	994.576	207.752	2288.8	397.438	479.371	563.815	649.603	729.162	579.441	763.245	963.4	92.2641	110.468	138.948	88.3364	97.487	89.6521	86.847	63.3016	76.1839	84.8759	76.7841
Dihydrobiopterin	240 / 196	4.03	Amide	C02953	HMDB0000038	Cytoplasm	Organoheterocyclic compounds	Biopterins and derivatives	4487.55	5283.62	8674.21	7013.78	8667.78	6184.08	4676.82	10748.5	8746.41	5754.47	4868.06	3686.2	4374.7	6824.22	5815.43	3805.8	4302.78	3781.79	7327.01	8995.53	6651.63	2982.73	5206.2	5031.37	7873.85	4299.85	11839.8	4909.17	6062.27	3463.85	2135.86	2966.85	2796.01	1967.08	2050.67	1996.62	1996.87	2169.07	1836.85		2774.23
Beta-Glycerophosphoric acid	171 / 79	8.5	Amide	C02979	HMDB0002520	Cytoplasm	Lipids and lipid-like molecules	Glycerophosphates	448.588	558.616	1242.43	239.884	1237.9	346.707	553.802	305.555	575.808	300.11	527.41	1945.35	436.053	501.076	941.062	400.64	392.801	462.99	1781.27	1321.88	1344.23	2146.82	377.276	472.351	800.932	251.888	4214.68	1064.34	821.477	407.375	667.188	777.383	1280.94	710.524	733.783	833.718	1128.83	865.664	552.02	997.291	785.876
Glucose 1-phosphate	259 / 79	9.31	Amide	C00103	HMDB0001586	Cytoplasm	Organic oxygen compounds	Monosaccharide phosphates	178.115	651.415	161.442	157.062	182.957	174.863	462.323	287.867	708.727	139.731	137.044	253.03	112.633	236.53	183.562	213.858	149.666	345.342	347.98	911.525	218.454	279.205	123.3	697.766	224.368	819.033	191.687	545.876	336.925	172.549								64.7194		77.3016	162.236
Porphobilinogen	225 / 152	8.38	Amide	C00931	HMDB0000245	Cytoplasm	Organic nitrogen compounds	Aralkylamines	1006.89			2112.7	3447.85	898.403	835.413	1561.62	1454.34			3064.52	1051.75	1108.8			880.768		1516.28	988.759	1938.79		862.491	941.288	3072.12	1074.07	1179.87	825.844		1129.32	1963.63		2310.21	1727.12	1549.84	1610.35	1880.43	1139.19	1345.59	1153.85	1714.76
Xanthine	151 / 108.1	3.3	Amide	C00385	HMDB0000292	Cytoplasm	Organoheterocyclic compounds	Xanthines		17613.9		26036.4		17993.6	29155.3	33169.5	16797.4	24130.9		14961.8		16583.5	22098.4	22042.8	17179.1		77271.5	47195.6	29031.6		27442.4	12996.8	25391.7	20174.8	38271.4	21036.8	19719.4	15673.7	32156.3	20373.1	22071	29299.3	29034.8	30077.1	81964.5	36527.1	25110	40814.4	25322
2,6-Dihydroxypyridine	112 / 66	2.92	Amide	C03056					305674	309301		375541	421151	303138	295164	324469	257712	259555	286059		296118	288781	318189	268316	334693	233733	312306	354156	284918		256336	200447	353296	354542	260178	329522	233885	281100		258042	296102			286212	336377	343350	327403	318289	254593
Vanillin	151 / 92	2.27	Amide	C00755	HMDB0012308	na	Benzenoids	Methoxyphenols	292929	300556	270053	358074		330337	292095	281333		331385		287299	266327					207865		365675	278397	338852	252086	211112		331517	248830	284172	240835	267615			312441	279701	575433	256923	392942	297125	324259	289126
Mevalonic acid	147 / 59	3.08	Amide	C00418	HMDB0000227	Endoplasmic reticulum	Lipids and lipid-like molecules	Hydroxy fatty acids	619.094	566.727	606.556	778.005	1232.93	530.84	625.799	535.524	400.839	665.744	716.097	611.347	642.049	731.836	504.69	478.816	694.387	566.164	817.941	959.465	651.732	756.166	556.285	444.187	838.817	865.407	512.523	762.241	561.226	516.35	916.165	471.6	623.848		927.26	562.848	857.527	472.963	465.551	793.395	530.804
Salsolinol	180 / 145	3.48	Amide	C09642	HMDB0042012	na	Organoheterocyclic compounds	Tetrahydroisoquinolines	3274.16	4512.91	2713.47	4414.91		2744.39	3135.5			2947.05	3618.41		3045.24	4481.21		2621.65		2041.92	3232.6		3157.69	2487.66		2364.91		3970.53	2687.41				4333.26	3242.2	3946.06		6540.09	3345.3	4139.94	3203.04		3032.67	3309.04
Diethanolamine	106 / 88	4.33	Amide	C06772	HMDB0004437	Cytoplasm	Organic nitrogen compounds	1,2-aminoalcohols	270.049	143.324	153.7	101.403	103.678	130.775	86.3531	92.734	89.6953	130.632	105.196	170.236	143.509	109.56	118.543	92.4224	94.7495	79.8592	77.5474	65.8828	104.504	119.574	95.2924	179.923	327.454	95.122	102.788	59.0862	80.2789	104.746	167.677	263.071	216.65	94.0213	46.5166	83.4232	90.3212	58.296	93.107	105.142	146.758
myo-Inositol	179 / 161	7.43	Amide	C00137	HMDB0000211	Extracellular	Organic oxygen compounds	Cyclohexanols	18495.8	22558.6	9694.11	16112.1	14056.4	16078.1	32984.5	10146.3	10081.5	76677.8	24244.3	36436.7	25119.9	17513.7	21049.2	11552.4	14186.7	8286.4	32915.6	35851.5	29864.2	67228.2	21921.4	28260.4	54326.8	18462	18467.4	15072.3	23932.3	15194.1	8320.22	9898.52	6941.33	9658.22	10785.2	10533.2	8780.41	9818.42	8681.24	8812.59	12179.3
Uridine 5'-monophosphate(UMP)	323 / 96.9	9.04	Amide	C00105	HMDB0000288	Cytoplasm	Nucleosides, nucleotides, and analogues	Pyrimidine ribonucleoside monophosphates	167.29	234.952	204.641	660.486	164.407	222.353	113.943	106.252	133.679	194.284	203.685	155.92	176.755	430.481	136.884	447.484	172.647	275.968	187.806	165.339	213.016	211.158	126.053	340.396	251.89	160.267	381.225	136.656	283.783	277.201	406.285	234.569	521.616	260.321	206.79	259.383	137.272	185.116	242.214	198.944	203.656
Mannitol	181 / 89	4.79	Amide	C00392	HMDB0000765	Extracellular	Organic oxygen compounds	Sugar alcohols	4.02643e+06	3.06394e+06	732855	3.62682e+06	3.6128e+06	3.46699e+06	4.26586e+06	3.97035e+06	4.10111e+06	6.40087e+06	1.34528e+06	7.50899e+06	5.48679e+06	4.3874e+06	5.44224e+06	1.37291e+06	3.29954e+06	2.31466e+06	2.36816e+06	4.25148e+06	2.19716e+06	421.978	2.30415e+06	3.06266e+06	3.08404e+06	3.74086e+06		3.35792e+06		2.3891e+06	979.454	2397.18	1904.44	1261.73	1708.65	1402.24	975.734	5590.51	84087.7	71585.8
Gulonolactone	177 / 89	2.18	Amide	C01040	HMDB0003466	na	Organoheterocyclic compounds	Gamma butyrolactones	3895.08	4101.37	3754.67	5529.72	7722.16	5572.16	4452.96	3689.64	4031.94	4973.44	5195.91	7320.58	5275.16	4210.04	5006.95	4731.81	5036.92	3412.42	4615.9		4886.62	4779.15	4406.61	3159.61	4530.82		3158.83		3999.23		5789.7	5851.01		4857.75	6073.53	4908.81	7334.91	5319.64	5807.94		3921.18
D-Arabinose	149 / 59	3	Amide	C00216	HMDB0029942	Cytoplasm	Organic oxygen compounds	Pentoses	15900	13336.7	12887.4	22740.7	31085.1	52884.2	28152.8	14614.1	32437.1	46510.5	50862.3	14692.3	16159	32551.3	13424.2	10970.6	46293.2		49107.6	27022.3	12753.5	10968	36155.8	9232.69	12469.8	30839.6		42494	9409.61	14502.2	17493.3	14229	12521.4	13953.8	28251	12217.1	22970.6	34241.4	14215.6	15267.8	12024
Cellobiose	341 / 161	7.41	Amide	C06422	HMDB0000055	Cytoplasm	Organic oxygen compounds	O-glycosyl compounds	3177.65	3788.57	2918.57	3464.3	1729.38	2532.37	3687.77	2360.85	2356.82	4392.13	3075.43	3575.55	1760.46	3351	1447.96	634.654	4536.34	2801.59	2215	3430.49	1526.77	9959.45	2328.78	2326.45	2443.56	2744.75	2112.83	3293.78	2979.08	2559.48											376.312
D-Ribose	149 / 59	2.98	Amide	C00121	HMDB0000283	Extracellular	Organic oxygen compounds	Pentoses		17749.5	12894.9	18195	28378.8	46563.6	13966.4	11459.1		41069.8	41842.9	15035.5	32474	28289.6		13358.2	44739.1	11373	22834.4			8727.67	33490	6525.04	13034.2	25402		21407	12387.2	11352.1	16436	16264.3	16468.1		23729.1	11213.8	28363.7	24959.3		8547.63	12985.2
D-Pinitol	193 / 161	4.04	Amide	C03844	HMDB0034219	Cytoplasm	Organic oxygen compounds	Cyclohexanols	328.815	201.525	178.275			285.707	117.217	188.92	143.793	216.52	230.018	322.639	222.189	217.484	226.808	151.782	143.698	137.04	185.821	154.15	210.433	295.388	242.954	160.685	426.626	183.057	167.056	138.923	214.036	141.978		462.429	352.505	142.266	256.814	313.043	184.005	147.396	159.65	220.135	204.836
Thymine	125 / 42	1.41	Amide	C00178	HMDB0000262	Extracellular	Organoheterocyclic compounds	Hydroxypyrimidines	1180.51	971.939	1065.22	1702.64	1817.11	1269.04	1007.91	1577.51	1031.85	720.28	762.615	986.38	690.847	990.309	1234.62	1150.1	762.982	805.443	941.409	1231.53	1475.69	1692.48	725.002	701.333		1052.35	1356.38	848.216	1327.26	1309				874.6	3585.8		2448.67	823.766			856.603
Uridine	243 / 200.1	2.1	Amide	C00299	HMDB0000296	Extracellular	Nucleosides, nucleotides, and analogues	Pyrimidine nucleosides	16370.5	18509.6	16368	22816.5	39596.1	20626.8	22408.6	39305.6	29836.3	24959.7	12821	18344.8	12023	26860.3	22027.4	21885.2	17191.2	16477.7	20967	31846.4	24210.5	26140.8	37506.8	25532.9	17312.8	23953.9	32286.8	20879.1	21009.9	25830.4	59946.1	72357.4	80785.3	87499.6	163032	73778.9	77389.7	101058	96145.9	78097.3	79760.6
Uracil	111 / 42	1.52	Amide	C00106	HMDB0000300	Extracellular	Organoheterocyclic compounds	Pyrimidones				7513.54	7451.14	3895	6832.04	6356.57	4010.55	4467.65		5977.47	4778.43	6051.52		5052.42	5477.51	4041.49	5338.27	6608.63	6785.82	10500.9		6366.61		6881.33		6285.43	5530.51	6866.09			11823.6	5807.66	20265.4		15591.8	5076.37		7499.53	5422.04
Hypoxanthine	137 / 110	2.05	Amide	C00262	HMDB0000157	Cytoplasm	Organoheterocyclic compounds	Hypoxanthines	212617	439381	40297.2	185500	107041	121599	277564	160772	365067	156292	99049.2	217606	247748	310570	269641	58973	45640	117869	128664	309990	78524.7	138496	179980	283387	91760.9	463488	97860.9	367251	448171	187207	64757.4	65386.4	80479.6	92866.5	151062	77711.5	69592.3	126358	99257.2	31378.1	104954
Dopa	196 / 135	6.03	Amide	C00355	HMDB0000181	Cytoplasm	Organic acids and derivatives	Tyrosine and derivatives		23429.9	15209.4	22327.6	30032.2		19661.1		19624.4	19823.2	21551	25408.4	24019	22163.6	18468.3			19049.8		23820.3		30968.3		17865.2	24209.6			14693.8		15381.3	18919	12195.4	58424.8	18804.8	17750.3		18350.7			20464.8	17617.3
Purine	121.2 / 94	1.71	Amide	C15587	HMDB0001366	Cytoplasm	Organoheterocyclic compounds	Purines and purine derivatives		215.428	222.249	283.698	284.283			269.448	214.809	254.305	267.551	256.617	290.283	242.584	341.469	169.12	226.248	164.112		264.826	169.067	394.506			236.705	246.054	219.33	276.707		180.635		243.344	215.205	164.207	457.957	223.423	303.332	235.684	223.503	177.514	221.954
Guanosine	282 / 150	3.83	Amide	C00387	HMDB0000133	Extracellular	Nucleosides, nucleotides, and analogues	Purine nucleosides	1985.92	1768.69	1521.23	1715.24		1660.19	1164.19	880.877	1341.01	1430.72	1157.54	1337.29	1860.52	1506.77	1464.96	1381.89		1466.03	965.37	5292.42	1442.4		1020.16	864.032		1027.33	888.97	1130.97	959.679		1429.95	2662.04	2370.15	1121.02	4798.75	1286.6	1267.38	1167.88	1437.84	1292.58	1958
Guanine	152 / 135	2.97	Amide	C00242	HMDB0000132	Extracellular	Organoheterocyclic compounds	Purines and purine derivatives	911867	918274	922412	1.12802e+06	1.17362e+06	1.04446e+06	977654	939870	787240	982715	1.1399e+06	863735	953143	1.1229e+06	976654	791973	1.11131e+06	734503	1.13909e+06	1.13257e+06	786044	802244	956638	657108	1.0637e+06	1.05105e+06	880316	1.00558e+06	746031	938218	1.01117e+06	817950	853751	1.03836e+06	1.66455e+06	773362	1.69928e+06	1.03007e+06	924791	883773	971869
2'-Deoxyadenosine 5'-monophosphate(dAMP)	332 / 136.1	8.48	Amide	C00360	HMDB0000905	Lysosome	Nucleosides, nucleotides, and analogues	Purine 2'-deoxyribonucleoside monophosphates	200.803	637.386	169.626	168.918	499.143	119.225	166.841	703.17	116.475	105.994	129.828	358.727	197.458	63.1117	1369.6	159.304	157.966	56.1924	157.279	134.938	272.161	171.84	104.289	119.77	728.813	55.9399	169.893	112.601	172.891	266.237	92.5127	88.3026	131.853	55.3958	95.4776	58.6059	197.655	91.5741	86.5031	46.8749	139.769
Nicotinamide ribotide	335 / 123	9.24	Amide	C00455	HMDB0000229	Cytoplasm	Nucleosides, nucleotides, and analogues	Nicotinamide nucleotides	7.87284	13.9683	6.17286	34.3699	27.6848	8.34541	7.19322	10.4915	9.05558	17.0618	9.74472	14.6398	15.0408		11.9493	24.6688	10.1132	9.36346		15.1898	14.9427	11.7939	5.31286	10.9966	15.0821	8.88591		5.64742	9.10352		24.1543	13.7881	27.6683	17.501	10.8497	12.8675		17.9544	12.6939	14.9169	19.5206
3-Methylhistidine	170 / 96	7.11	Amide	C01152	HMDB0000479	Cytoplasm	Organic acids and derivatives	Histidine and derivatives	774.025	600.54	564.838	643.12	243.949	3024.77	2861.91	298.262	457.969	7098.42	499.478	5836.07	3181.16	343.245	731.584	250.178	763.216	480.623	1728.9	1232.03	749.105	4359.57	3561.85	857.66	638.488	725.532	615.512	1102.39	480.499	441.068	467.938	609.022	571.05	1498.22	311.957	293.599	1217.83	2816.8	962.139	628.745	5303.29
2,6-Diaminopimelic acid	191 / 128	9.13	Amide	C00666	HMDB0001370	Cytoplasm	Organic acids and derivatives	L-alpha-amino acids	9.5098	11.0466	6.75967	37.5796	9.66764	10.4766	16.5272		5.88878	47.7779	6.69681	16.7921	20.4326		19.1897		7.65229		28.1575	10.8267		8.80431	7.56864	14.256		12.2397	32.4695	25.8791	12.4352							11.5162		10.8589		9.28562
N-Acetylmannosamine	204.1 / 126	3.67	Amide	C00645	HMDB0001129	Cytoplasm	Organic oxygen compounds	Acylaminosugars	1024.73	606.024	504.494	1240.17	621.094	1100.84	918.399	664.32	745.706	1373.59	781.428	1091.49	869.148	786.34	1156.55	758.143	849.57	747.381	863.659	1086.66	480.127	1255.01	999.003	924.221	718.38	867.808	718.129	841.898	645.584	797.486	508.601	571.223	780.602	533.622	526.99	433.432	816.925	773.378	790.247	713.781	912.608
3-Dehydroshikimate	171 / 127	3.68	Amide	C02637	HMDB0304122	na	Organic oxygen compounds	Cyclohexenones	1208.03	1129.89	1602.22	1487.84	1233.23	857.949	982.921	1423.51	1203.08	799.082	838.38	1403.83	945.586	1122.05	969.436	1032.34	680.172	1049.44	1166.99	1614.4	1035.55	1093.15	913.711	784.451	1510.52	912.761	1129.51	801.749	1189.75	1038.73					293.616				265.91		558.157
Homocysteine	136 / 90.1	8.31	Amide	C00155	HMDB0000742	Cytoplasm	Organic acids and derivatives	L-alpha-amino acids	7645.33	9619.81	11546.6	6564.45	10299.6	7382.31	8700.97	8356.86	7564.95	7354.68	6695.86	10224.9	5896.14	10022.3	8695	11780.1	8545.48	7550.65	12765.2	8834.83	8208.67	7696.44	9885.3	8667.1	8344.67	8457.73	9671.17	8488.37	8080.1	8977.38	9801.36	9051.05	9694.06	9901.94	10548.1	9357.35	11559.8	8908.97	11496.5	8809.52	7121.5
[truncated: 49 more columns]

## Sheet: QC
Name	Mass	RT	Column	KEGG	HMDB	QC-1	QC-2	QC-3	QC-4	QC-5	QC-6	QC-7	QC-8	QC-9	QC-10	QC RSD
7-Dehydrocholic acid (7-DHCA)	405.3 / 405.3	8.12	C18	C04643	HMDB0000391	13.3026	13.7155	14.6351	16.527	13.64	14.1424	13.9362	15.5703	14.8083	13.8106	0.0658195
7-Ketolithocholic acid (7-KLCA)	389.4 / 389.4	8.89	C18		HMDB0000467	22.0705	22.2991	17.3135	21.1161	16.2585	19.7116	16.3868	19.3752	17.1447	19.3596	0.112381
Apocholic acid	389.4 / 389.4	9.57	C18	C15375		4.82846	3.91848	4.62986	4.45354	4.87771	4.79093	4.74633	4.16622	5.053	5.28365	0.0822594
Beta-Muricholic acid (β-MCA)	407.4 / 407.4	8.28	C18	C17726	HMDB0000415	109.297	121.517	123.203	160.983	105.586	136.442	133.336	136.329	120.122	120.516	0.119047
Beta-Hyodeoxycholic acid (β-HDCA)	391.4 / 391.4	8.99	C18		HMDB0000664	72.1415	73.6506	69.2082	68.4656	64.8211	72.8371	67.687	73.791	72.8874	69.4636	0.0405357
Beta-Ursodeoxycholic acid (β-UDCA)	391.4 / 391.4	8.71	C18	C17662	HMDB0000686	48.2712	49.1708	47.0867	40.4345	37.4038	44.1258	41.0548	40.0757	45.7844	45.4623	0.0852613
Glycolithocholic acid-3-Sulfate	512.3 / 512.3	8.29	C18	C11301	HMDB0002639	18.4305	17.4929	16.434	14.8832	16.4965	19.7796	18.3483	18.7251	17.8338	17.5951	0.0747041
Isodeoxycholic acid (IsoDCA)	391.3 / 391.3	10.4	C18	C17661	HMDB0002536			2.6952	4.65517	3.68643	2.68278	2.71177	2.58582		2.61148	0.236992
Isolithocholic acid (IsoLCA)	375.5 / 375.5	10.28	C18	C17658	HMDB0000717	12.8807	19.4791	18.1272	12.9023	18.4651	19.4604	18.5732	15.8346	30.2098	19.5268	0.247208
Nordeoxycholic acid (NorDCA)	377.3 / 377.3	9.5	C18		HMDB0304947	3.63614	3.47127	3.70884	3.72552		4.0257	3.79074		4.05259	3.29038	0.064747
Ursocholic acid (UCA)	407.3 / 407.3	7.55	C18	C17644	HMDB0000917	3.95834	4.17301	3.68753	3.10806	3.63249	3.59157	3.59553	3.18515	4.69909	4.59536	0.13295
Chenodeoxycholic acid （CDCA）	391.4 / 391.4	8.7	C18	C02528	HMDB0000518	51.5121	46.7075	42.4153	46.3817	39.2301	48.5089	43.0545	44.9669	40.7696	41.2294	0.0818985
Cholic acid (CA)	407.4 / 343.3	9.15	C18	C00695	HMDB0000619	25.872	19.4636	24.9528	24.7491	20.4794	23.5206	22.608	21.4357	21.0434	23.2649	0.0880314
Deoxycholic acid (DCA)	391.4 / 391.4	10.13	C18	C04483	HMDB0000626	10.0993	9.27462	10.2525	10.2135	9.19703	10.1922	10.2162	9.30074	11.0893	9.73261	0.0559398
Glycochenodeoxycholic acid (GCDCA)	448.4 / 74.0	7.9	C18	C05466	HMDB0000637	32.5362	31.4286	31.8382	34.944	32.7833	29.8714	30.3221	30.5602	27.2864	27.3513	0.0730286
Glycocholic acid （GCA）	464.4 / 74.0	8.3	C18	C01921	HMDB0000138	40.6031	38.4638	35.5749	33.5616	38.3803	40.7729	39.0647	37.9812	40.4448	37.2053	0.0571815
Glycodeoxycholic acid (GDCA)	448.4 / 73.9	9.1	C18	C05464	HMDB0000631	130.972	125.978	136.403	131.187	121.434	134.533	126.231	117.788	126.886	132.801	0.0433148
Glycohyodeoxycholic acid	448.4 / 74.1	8.9	C18		HMDB0304944	176.379	174.087	167.681	159.723	140.234	169.307	146.758	153.247	139.188	144.576	0.0856759
Glycoursodeoxycholic acid (GUDCA)	448.3 / 448.3	7.7	C18		HMDB0000708	26.0453	26.4033	27.2919	26.7268	25.1681	25.3909	26.4656	26.5941	22.9277	24.1027	0.0495057
Hyodeoxycholic acid （HDCA）	391.4 / 391.5	10.02	C18	C15517	HMDB0000733	11.2647	10.6108	10.9982	10.9827	11.2638	11.3535	10.3665	10.8682	13.5994	10.775	0.0757526
Lithocholic acid （LCA）	375.3 / 375.3	10.74	C18		HMDB0000761	30.0135	24.7316	24.5096	31.4377	28.7837	20.7422	25.3047	23.8225	35.5963	26.2847	0.151879
Murideoxycholic acid	391.4 / 391.4	8.49	C18	C15515	HMDB0000811	50.8216	54.0695	50.6223	48.5762	47.5473	57.1152	54.7619	58.0772	47.4219	47.4919	0.0749606
Taurochenodeoxycholic acid (TCDCA)	498.4 / 80.0	8.8	C18	C05465	HMDB0000951	41.8037	43.4076	39.9182	34.7813	35.8894	42.3845	42.3365	43.3418	39.6278	37.9193	0.0728803
Taurodeoxycholic acid (TDCA)	498.4 / 80.0	8.97	C18	C05463	HMDB0000896	52.9661	54.4821	52.0755	45.5338	44.1606	58.6535	53.0009	59.505	44.7453	46.1876	0.105471
Taurohyodeoxycholic acid	498.4 / 79.9	7.47	C18			11.8044	12.1906	10.5685	7.88102	10.3121	11.2259	9.63565	9.24454	11.5278	12.8378	0.132986
Ursodeoxycholic acid (UDCA)	391.4 / 391.4	8.69	C18	C07880	HMDB0000946	48.5962	49.4526	47.6498	46.486	42.223	53.8424	40.9861	48.9744	51.312	47.1357	0.0765478
Ribonolactone	166.1 / 107.0	1.05	C18	C02674	HMDB0001900	3.17004	3.54323	4.62133	3.12388	2.52409	3.6487	4.09544	2.80924	2.92637	2.59341	0.193441
4-Hydroxycinnamic acid	163.0 / 119.1	3.97	C18	C00811	HMDB0002035	10.4119	12.4566	19.228	11.2825	10.752	17.4894	17.8943	12.0098	12.8971	11.2907	0.23131
10Z,13Z-Nonadecadienoic acid	293.2 / 293.2	11.66	C18			236.374	198.901	235.642	147.827	187.516	197.523	187.807	171.114	180.666	184.537	0.132799
10Z-Heptadecenoic acid	267.2 / 267.2	11.49	C18		HMDB0060038	107.854	106.492	116.89	89.0999	101.157	90.9913	85.4142	102.737	103.729	98.1369	0.0907351
12-hydroxystearic acid	299.3 / 299.3	10.44	C18		HMDB0061706	367.285	496.445	359.961	369.339	307.433	369.795	337.231	396.952	440.888	385.166	0.131479
12Z-Tridecenoic acid	211.2 / 211.2	10.33	C18			1038.82	891.289	1089.74	1048.54	1003.82	1062.44	1024.11	1058.75	1163.32	1052.36	0.06236
4-Methylhexanoic acid	129.1 / 45.0	2.48	C18		HMDB0031594	107.953	112.468	138.425	89.3316	78.0616	85.5481	118.74	84.8387	83.1713	75.9841	0.202003
3-Methylpentanoic acid	115.1 / 115.1	5.75	C18		HMDB0033774	6188.58	9328.67	13515.3	8026.47	7979.34	9181.92	7943.77	5675.19	7000.81	6633.98	0.260132
5Z-Dodecenoic acid	197.2 / 197.2	9.84	C18		HMDB0000529	401.197	378.556	389.254	417.81	415.404	415.365	388.678	415.33	456.237	417.269	0.0505597
Adipic acid	145.0 / 82.9	2.42	C18	C06104	HMDB0000448	47.4658	48.1328	68.4502	44.048	39.4891	62.7907	56.8666	39.5346	40.7261	38.5931	0.207083
Azelaic acid	187.1 / 97.1	5.37	C18	C08261	HMDB0000784	35.7146	74.323	94.7121	53.8808	50.2861	52.5946	54.5589	32.3154	34.9233	32.9275	0.36971
Citraconic acid	129.0 / 85.0	1.3	C18	C02226	HMDB0000634	15.0519	15.3726	18.9463	11.6429	10.3706	19.1029	16.3748	12.0819	11.3937	11.4477	0.216849
2-Methylbutyric acid	101.1 / 101.1	2.78	C18	C18319	HMDB0002176	462.466	498.028	690.069	463.503	399.094	595.106	550.907	417.886	440.638	451.598	0.172177
Heptanoic acid	129.1 / 129.1	7	C18	C17714	HMDB0000666	11375.9	11269.3	11822.4	10835.5	10654.5	12647.7	13246.3	12947.4	12024.4	11967.8	0.0696571
Conjugated linoleic acids (CLA)	279.2 / 279.2	11.49	C18	C04056	HMDB0005048	11957.5	9798.54	11532.5	9253.57	11503.4	11199.4	9924.1	10896.6	10862.6	10532.2	0.0764442
Methylglutaric acid	145.1 / 82.9	2.42	C18		HMDB0000752	31.9394	42.4121	41.4407	25.5303	25.1896	41.9738	35.4602	25.2864	30.0239	29.2177	0.203488
Myristelaidic acid	225.2 / 225.2	10.61	C18		HMDB0062248	2176.84	2992.65	2109.73	2139.53	1903.23	2192.27	2196.48	2549.7	2735.54	2389.58	0.13399
10Z-Nonadecaenoic acid	295.3 / 295.3	11.99	C18	C00174	HMDB0013622	200.315	192.748	206.917	153.592	191.978	169.988	159.275	189.578	189.654	163.815	0.096626
Palmitelaidic acid	253.2 / 253.2	11.21	C18		HMDB0012328	6220.87	4710.54	5959.77	4835.87	6010.57	6097.49	5101.92	6160.28	5171.76	4992.66	0.104982
Petroselinic acid	281.2 / 281.2	11.8	C18	C08363	HMDB0002080	18216.4	15162.1	18399.5	14535.7	17265	14256.6	15760.4	17263	16936.5	16803.7	0.0842191
Ricinoleic acid	297.2 / 183.1	10.19	C18	C08365	HMDB0034297	14.7503	12.4988	13.1456	14.4828	14.0305	14.0734	13.7244	14.8879	15.3841	13.1589	0.0608489
Sebacic acid	201.1 / 139.1	6.17	C18	C08277	HMDB0000792	322.264	481.863	503.596	525.656	527.896	481.854	546.439	560.267	411.77	415.463	0.147201
Suberic acid	173.1 / 111.2	4.49	C18	C08278	HMDB0000893	22.9357	20.2557	29.2098	21.7812	19.5143	19.1362	15.3527	19.0003	17.7888	19.0279	0.172952
Undecylenic acid	183.1 / 183.1	9.17	C18	C13910	HMDB0033724	7436.38	7714.46	7378.92	8034.52	7949.22	9167.64		9679.9	9202.38	8688	0.0953346
3-Methyl-2-oxovaleric acid	129.1 / 101.2	2.48	C18	C00671	HMDB0000491	83.8006	82.9975	121.432	46.8574	62.7825	67.0179	130.414	83.0435	53.6356	66.9164	0.324495
3-Methyl-2-oxobutanoic acid	115.0 / 87.2	1.49	C18	C00141	HMDB0000019	67.822	66.2699	79.8582	56.9531	51.2571	67.6835	77.4364	64.9941	48.9214	37.6146	0.201647
Ketoleucine	129.1 / 100.8	2.63	C18	C00233	HMDB0000695	57.1168	73.2436	77.9071	70.1815	45.0859	108.16	89.2178	73.3123	53.7238	55.4202	0.253236
Methylmalonic acid	117.0 / 72.9	1.22	C18	C02170	HMDB0000202	45.6151	53.701	70.0358	40.8299	38.1601	53.3065	55.6594	38.2345	45.2504	44.1959	0.192734
Oxoadipic acid	159.0 / 59.1	0.92	C18	C00322	HMDB0000225	22.79	32.9461	46.3716	23.4506	20.6243	36.3266	31.6726	26.3733	21.2476	23.3675	0.274793
Indole-3-acetamide	175.1 / 130.1	3.9	C18	C02693	HMDB0029739	0.166614	0.160711	0.273565	0.218546	0.175602	0.310516	0.287504	0.165823	0.15674	0.188832	0.264371
3-Methylindole	132.2 / 105.1	6.7	C18	C08313	HMDB0000466	303.816	280.662	288.14	314.492	218.353	304.546	390.71	441.848	450.834	556.096	0.273026
Indoleacetic acid	176.1 / 130.2	4.73	C18	C00954	HMDB0000197	59.8065	61.6221	75.8044	39.8701	51.9265	26.0466	23.2368	53.2283	50.6783	56.0399	0.307044
Indoleacrylic acid	186.1 / 142.1	5.57	C18		HMDB0000734			1.08429	1.29325	0.832594	0.875358	0.782024	0.674762		1.57129	0.291553
Melatonine	233.2 / 174.1	4.85	C18	C01598	HMDB0001389	0.0410815	0.0343201	0.0456486	0.0236842	0.0404243	0.0200061	0.0217529	0.047167	0.0262463	0.0399425	0.286175
2-Hydroxycinnamic acid	163.0 / 119.1	4.99	C18	C01772	HMDB0002641	25.5277	23.5232	35.4799		27.2214	19.2205	19.9463	23.7288	26.2695	23.6907	0.179739
2-Phenylpropionic acid	149.1 / 104.9	5.63	C18		HMDB0011743	356.841	560.649	627.726	501.764	582.919	530.538	352.73		447.905	528.67	0.181165
Hydrocinnamic acid	149.1 / 149.1	5.7	C18	C05629	HMDB0000764	560.821	738.943	970.478	663.732	572.831	734.947	540.418	386.075	514.982	449.144	0.262258
N-Methylnicotinamide	137.1 / 80.1	2.35	C18		HMDB0003152	162.089	165.879	171.483	127.273	107.977	169.794	146.899	118.795	135.986	122.355	0.156016
Tryptamine	161.2 / 144.1	3.39	C18	C00398	HMDB0000303	0.496256	0.59731	0.438428	0.608395	0.543901	0.872129		0.651744	0.686699	0.664758	0.191315
Indoxyl sulfate	211.9 / 79.9	2.79	C18		HMDB0000682	87.6996	96.3151	116.424	75.0035	71.6206	105.684	106.763	72.1475	67.7439	63.5199	0.207653
Kynurenate	187.9 / 144.0	4.71	C18	C01717	HMDB0000715	1.35273	1.12919	1.58659	0.988299	1.0209	1.3269	1.18709	0.94507	1.05665	1.02947	0.165797
Serotonin	177.2 / 160.1	1.93	C18	C00780	HMDB0000259	2.8084	3.8785	4.67045	2.46565	3.00165	3.84316	3.56027	2.77197	3.55111	2.8598	0.192141
5-Hydroxyindole-3-acetic Acid	189.9 / 143.9	2.84	C18	C05635	HMDB0000763	2918.84	4455.94	4915.36	3479.29	3131.97	4290.58	4588.82		3089.76	2768.85	0.207153
Xanthurenate	206.1 / 159.9	2.43	C18	C02470	HMDB0000881	15.1375	18.3884	19.6868	10.8978	10.2843	19.2529	15.255	10.9082	9.50254	9.16206	0.287456
Cinnavalininate	298.9 / 254.9	4.33	C18	C05640	HMDB0004078	719.624	714.468	1029.25	424.149	464.318	578.937	572.619	419.133	346.367	366.67	0.355066
Indole-3-lactic Acid	206.2 / 187.9	4.51	C18	C02043	HMDB0000671	74.1048	77.5982	111.925	71.2164	64.9652	89.302	88.8665	63.2644	63.8791	60.8026	0.198885
Vitamin B7	245.2 / 227.2	3.71	C18	C00120	HMDB0000030	138.303	114.527	127.08	118.536	183.019	186.137	154.94	154.467	117.444	112.849	0.187083
3-Methoxytyramine	168.2 / 151.0	2.08	C18	C05587	HMDB0000022	29.4907	33.349	43.7266	28.5744	22.1761	38.639	37.8464	25.7745	28.2715	27.0821	0.202425
Tyramine	138.0 / 76.9	1.61	C18	C00483	HMDB0000306	6.99849	8.38877	9.97759	5.76564	5.46433	9.45169	8.62487	5.5914	7.27896	6.24867	0.212196
p-Cresol	107.1 / 76.9	3.78	C18	C01468	HMDB0001858	323.47	317.301	464.583	259.924	279.324	368.291	416.777	288.094	320.986	275.917	0.189687
p-Cresyl sulfate	187.0 / 125.2	5.36	C18		HMDB0011635	18.1764	51.3542	60.0888	37.9668	34.7112	30.7081	28.9276	16.4592	18.3505	20.1869	0.443443
Linoleoyl ethanolamide	324.3 / 62.1	10.92	C18		HMDB0012252	9.28717	11.1347	7.77042	10.2346	8.48858	8.6016	6.89639	9.05746	13.3661	5.75942	0.226352
Palmitoylethanolamide	300.3 / 121.1	11.19	C18	C16512	HMDB0002100	7029.12	8676.45	5424.63	4947.89	5934.16	4677.02	5990.97	8454.05	9797.93	5838.92	0.247466
Oleoylethanolamide	326.3 / 151.2	11.33	C18	C20792	HMDB0002088	35.4866	35.7548	27.9621	25.8258	27.3446	24.157	22.5874	23.6798	30.178	23.6994	0.164128
Phenol	93.0 / 65.0	2.73	C18	C00146	HMDB0000228	1691.76	1226.2	2023.91	1338.97	1174.49	1809.62	1698.03	1164.71	1100.79	1000.9	0.234634
Chlorogenic acid	353.1 / 191.1	1.51	C18	C00852	HMDB0003164		298.31		318.359	299.359	472.762	349.985	243.085	223.739	332.025	0.224027
N-Acetyltyrosine	224.1 / 178.1	2.18	C18	C01657	HMDB0000866	6.55376	10.8784	11.3877	10.1129	5.83804	11.428	13.7305	10.6589	6.27143	8.41098	0.262388
Spermidine	146.2 / 72.2	1.21	C18	C00315	HMDB0001257				37.2552	31.5316	51.425	40.7699	37.4953	44.6221	34.8432	0.154666
3-Hydroxyphenylacetic acid	151.0 / 106.8	3.57	C18	C05593	HMDB0000440	6.61437	7.05162	7.78299	6.03098	6.64143	8.75655	8.91093	6.31504	6.71609	6.9302	0.130873
4-Hydroxybenzoic acid	137.0 / 93.0	2.73	C18	C00156	HMDB0000500	18.7034	21.9798	26.1693	16.8493	15.2282	27.6022	26.8253	16.7347	19.0284	17.5016	0.213279
3-Hydroxybenzoic acid	137.0 / 93.0	3.56	C18	C00587	HMDB0002466	28.3213	32.6557	35.8843	31.2242	31.8291	44.4352	33.0316	31.8895	35.5273	31.3094	0.123523
Thyronine	274.1 / 274.1	8.78	C18		HMDB0000667	5827.21	5852.41	5561.82	4882.05	4799.56	6274.35	6177.61	6314.25	5792.31	5821.37	0.0870406
Benzamide	122.1 / 105.0	3.29	C18	C09815	HMDB0004461	1.62592	1.34614	1.83731	1.6956	1.26458	2.08606	1.14871	1.36402	1.24038	1.2742	0.195821
Benzoic acid	121.0 / 77.2	5.17	C18	C00539	HMDB0001870	183.479	201.61	234.873	128.479	135.668	255.255	230.308	163.926	155.318	148.683	0.23095
Gallic acid	169.0 / 125.0	1.24	C18	C01424	HMDB0005807	12.9679		23.3164	11.0343	12.4546	17.1148	18.0393	14.0384	13.6752	9.62325	0.268341
Hippuric acid	180.1 / 105.0	2.78	C18	C01586	HMDB0000714	59.0458	72.7607	218.384	139.755	129.852	214.822	120.81	124.14	135.663	125.403	0.360975
Homovanillic acid	181.1 / 137.1	3.4	C18	C05582	HMDB0000118	306.54	343.722	436.146	368.405	372.712	544.309	397.789	369.592	388.135	391.722	0.15365
m-Aminobenzoic acid	138.1 / 65.0	2.01	C18		HMDB0001891	1.18027	1.1551	2.01416	1.14035	0.97185	1.57092	1.84968	0.983077	0.894001		0.292987
Mandelic acid	151.0 / 106.9	2.41	C18	C01984	HMDB0000703	59.1428	79.5799	93.7289	60.3567	71.7339	89.3685	86.1024	63.1336	89.2397	65.7687	0.166849
Ortho-Hydroxyphenylacetic acid	151.0 / 107.1	3.56	C18	C05852	HMDB0000669	7.49488	8.68843	11.3019	8.28738	8.05091	11.6797	3.6371	7.9948	8.10376	7.67791	0.251697
p-Hydroxymandelic acid	167.0 / 149.0	4.42	C18	C11527	HMDB0000822	133.068	121.618	157.786	83.8659	80.8476	122.418	89.4005	78.3253	107.725	81.2517	0.245156
p-Hydroxyphenylacetic acid	151.0 / 151.0	3.02	C18	C00642	HMDB0000020	345.026	390.266	430.137	299.617	253.76	378.261	388.91	264.659	255.517	247.194	0.201271
Phenylacetic acid	135.0 / 91.0	0.82	C18	C07086	HMDB0000209		886.821	1003.58	765.458	554.868			351.695	426.87	787.973	0.329473
Phenyllactic acid	165.1 / 119.1	4.39	C18	C01479	HMDB0000779	16.3628	24.2017	28.9903	18.4092	13.9885	24.7347	26.6939	15.8049	14.6386	15.9306	0.265136
Phenylpyruvic acid	163.0 / 90.9	3.15	C18	C00166	HMDB0000205	3.44724	5.98632	5.95184	5.13796	3.20314	5.07264		5.82531	4.05871	4.47978	0.208578
Phthalic acid	165.0 / 121.1	2.54	C18	C01606	HMDB0002107	24.4872	23.7013	30.0306	19.1463	17.0611	21.8686	24.6306	16.0301	14.9423	15.1635	0.230854
Protocatechuic acid	153.0 / 109.1	2	C18	C00230	HMDB0001856	11.0467	10.7013	16.1433	10.1628	9.24489	15.9238	13.3043	10.6143	13.3811	9.9479	0.196157
Phenylethylamine	122.1 / 105.0	2.93	C18	C05332	HMDB0012275	0.794081	0.992709	0.92035	0.718334	0.642708	0.808723	0.828399	0.564938	0.63437	0.51968	0.196149
3-Aminosalicylic acid	154.1 / 108.0	1.27	C18		HMDB0001972	510.144	484.183	734.611	452.246	502.528	650.886	599.969	453.912	420.295	415.832	0.192318
Hyocholic acid (HCA)	407.3 / 407.3	8.77	C18		HMDB0000760	39.7286	38.3996	36.7525	38.6688	27.6724	40.3162	31.9875	36.0524	34.8837	38.4731	0.10233
3-Dehydrocholic acid (3-DHCA)	405.4 / 405.4	8.68	C18		HMDB0000502	0.933248	0.926622	0.874396	0.778323	0.794017	1.07251	0.954855	0.914466	0.791395	0.900079	0.0955188
13Z,16Z-Docosadienoic Acid	335.3 / 335.3	11.68	C18	C16533	HMDB0061714	560.267	486.418	610.552	429.767	539.989	506.856	519.033	517.791	535.221	522.825	0.085158
4Z,7Z,10Z,13Z,16Z,19Z-Docosahexaenoic Acid (DHA)	327.2 / 327.2	11.3	C18	C06429	HMDB0002183	1188.11	1149.51	1256.87	969.635	1319.99	1245.14	1128.4	1202.7	1256.81	1132.5	0.0783001
4Z,7Z,10Z,13Z,16Z-Docosapentaenoic Acid	329.2 / 329.2	11.58	C18		HMDB0001976	5650.4	5526.42	6110.84	4906.45	6087.81	6011.07	5217.45	6076.91	6167.01	5442.57	0.0727965
7Z,10Z,13Z,16Z-Docosatetraenoic acid	331.3 / 331.3	11.78	C18	C16527	HMDB0002226	50194	45175.4	54680.3	41563.7	47588.6	45474.6	43442	51407.2	48626.2	45482.6	0.0791265
5Z,8Z,11Z,14Z,17Z-Eicosapentaenoic Acid	301.2 / 301.2	11.03	C18	C06428	HMDB0001999	3619.97	4532.29	3187.07	3389.18	2814.78	3694.97	3891.57	4139.67	4124.76	3703.34	0.127918
Erucic Acid	337.3 / 337.3	12.79	C18	C08316	HMDB0002068	4168.05	3616.23	4312.38	3406.68	4098.22	3860.24	3534.59	3867.86	3855.38	3665.64	0.0718361
Gamma-Linolenic acid	277.2 / 277.2	11.09	C18	C06426	HMDB0003073	4186.45	5130.16	3600.82	3960.58	3394.66	4120.95	4090.86	4529.04	4610.27	4340.64	0.112901
Heneicosanoic acid	325.3 / 325.3	12.89	C18		HMDB0002345	51030.4	47272.2	52351.6	43557	53326.8	47674.5	44843.1	48597.4	52199.7	50939.9	0.0641618
Elaidic Acid	281.2 / 281.2	11.78	C18	C01712	HMDB0000573	18490.9	16694.8	18877.6	15473.4	16527.9	16342	15319.6	17643.7	16538.7	16714.6	0.0654247
Heptadecanoic acid	269.2 / 269.2	11.89	C18		HMDB0002259	5612.82	5152.64	6634.71	4159.06	4850.07	4441.74	4000.44	4245.97	4578.49	4713.87	0.155752
Hexanoic acid	115.1 / 71.0	0.91	C18	C01585	HMDB0000535	13071.5	14816.1	22201.3	11424.9	9370	17981.9	16808.4	11266.5	13399.5	12337.8	0.25317
Dihomo-gamma-linolenic acid	305.2 / 261.1	11.6	C18	C03242	HMDB0002925	6702.79	5319.44	6769.2	4279.53	6284.89	5520.51	5628.52	5843.58	5543.8	5620.29	0.119403
Dodecanoic acid	199.2 / 199.2	9.81	C18	C02679	HMDB0000638	3292.7	3099.13	3749.84	4713.94	3722.92	3943.99			4302.81	4150.43	0.127419
Lignoceric Acid	367.4 / 367.4	13.69	C18	C08320	HMDB0002003	2626.94	2424.02	2930.6	2178.26	2774.63	2597.11	2393.98	2652.45	2807.23	2676.14	0.080754
Linoleic acid	279.2 / 279.2	11.39	C18	C01595	HMDB0000673	10070.4	9036.3	8890.09	8174.58	9560.97	8767.22	8590.64	11106	9534.03	8116.48	0.0945234
Alpha-Linolenic Acid	277.2 / 277.2	11.09	C18	C06427	HMDB0001388	8361.46	10300.4	8914.2	9732.85	7590.81	8365.33	8879.49	10871.2	9035.91	10110.9	0.104723
Myristoleic acid	225.2 / 225.2	10.49	C18	C08322	HMDB0002000		2376.92	1896.33	1799.74	1654.54	1905.7	1762.51	2296.43	2257.16	2172.28	0.12384
Linoelaidic acid	279.2 / 279.2	11.42	C18		HMDB0006270	8448.02	6766.57	8173.89	6594.14	8951.84	8375.27	7986.98	8175.17	7642.76	6935.94	0.0966133
Oleic acid	281.2 / 281.2	11.76	C18	C00712	HMDB0000207	10888.4	9794.36	11874.4	9700.47	10638.8	10051.1	9895.51	11376.7	10125.8	10448.3	0.0652125
Palmitic acid	255.2 / 255.2	11.65	C18	C00249	HMDB0000220	171214	142961	208438	128422	169750	154130	116043	170870	160987	154453	0.154254
Palmitoleic Acid	253.2 / 253.2	11.3	C18	C08362	HMDB0003229	2678.66	2527.19	3248.42	2283.48	2867.78	2418.18	2512.73	3393.1	2929.03	2586.26	0.124804
Pentadecanoic acid	241.2 / 241.2	3.52	C18	C16537	HMDB0000826	168.695	154.873	181.443	129.409	124.158	221.045	144.165	133.225	143.815	131.205	0.185832
Stearic acid	283.3 / 283.3	12.15	C18	C01530	HMDB0000827	206452	123294	270680	131262	168827	144776	133996	141141	145565	149276	0.264278
Tricosanoic acid	353.3 / 353.3	13.39	C18		HMDB0001160	17145.8	15669	18607.8	14268	17561	17011.4	15443	17374.3	18074.4	17050.5	0.0741478
Tridecanoic acid	213.2 / 213.2	10.25	C18	C17076	HMDB0000910	3071.27	4141.55	3151.58	3385.05	2857.17	3240.87	3126.98	3938.17	3760.35	3724.88	0.117141
Undecanoic acid	185.2 / 185.2	9.22	C18	C17715	HMDB0000947	3068.03	2958.98	3560.39	4290.21	3174.92	3649.55	3989.59	4008.03	3766.65	3620.25	0.114279
10E-Heptadecenoic acid	267.2 / 267.2	11.5	C18		HMDB0304753	216.089	200.037	257.573	191.606	218.663	218.814	202.903	228.335	236.857	199.056	0.0877933
10Z-Pentadecenoic Acid	239.2 / 239.2	10.89	C18		HMDB0304816	96584	116450	89854.8			84563	94381.9	100029	100958	94606.3	0.0906909
11Z,14Z,17Z-Eicosatrienoic Acid	305.2 / 305.2	11.61	C18	C16522	HMDB0244373	21377.3	21520.9	25565.5	19151.4	26177.7	25600.5	21151.8	24434.7	22815.5	22447.3	0.0960264
11Z-Eicosenoic Acid	309.2 / 309.2	12.33	C18	C16526	HMDB0002231	260126	233280	289073	207440	244059	225009	219841	242659	253050	233587	0.0907704
Arachidic Acid	311.3 / 311.3	12.59	C18	C06425	HMDB0002212	62896.6	50617.6	85265.8	47526.8	57763.3	54356.3	48391.9	52772.9	54661.3	53074.3	0.183511
Arachidonic acid	303.2 / 303.2	11.36	C18	C00219	HMDB0001043	6321.5	5334.5	6020.49	5052.75	5839.88	5857.95	6370.25	5660.7	5719.11	5901.52	0.0658222
Palmitoylcarnitine	400 / 85	10.9	C18	C02990	HMDB0000222	507.375	644.806	496.56	473.931	399.404	440.575	427.013	453.374	479.431	404.983	0.141725
5'-Deoxyadenosine	252 / 136	2.65	C18	C05198	HMDB0001983	425.866	552.463		373.651	295.257	526.819	596.969	458.625	428.832	345.772	0.211257
Dodecanoylcarnitine	344 / 85	9.2	C18		HMDB0002250	1597.65	1678.12	1700.17	1586	1396.16	1837.59	1602.39	1565.39	1639.56	1703.75	0.0667448
Biliverdin	583 / 297	8.83	C18	C00500	HMDB0001008	10.2573		7.59795	0.261678	5.26222	0.292396	7.50997	0.260178		0.210446	0.987275
Cortisol	363 / 327	6.69	C18	C00735	HMDB0000063	171.261	336.151	330.945	298.086	337.959	273.053	398.403	387.808	140.518	128.706	0.337135
3-Hydroxybenzaldehyde	121 / 93	3.99	C18	C03067		9.61477	13.6788	7.51998	4.78475		8.708	9.83167	5.99611	5.53206	5.37682	0.343494
Pregnenolone sulfate	395 / 97	8.16	C18	C18044	HMDB0000774	0.443345	0.351765	0.38648	0.38011	0.385423	0.451594	0.371892	0.447241	0.499638	0.347192	0.117932
5-Valerolactone	101 / 55	4.75	C18	C02240	HMDB0250981	5.57063	6.66712	8.25441		3.99027	12.0915	12.6486	5.27057	4.91997	5.5456	0.412098
Caffeate	179 / 135	3.64	C18	C01481	HMDB0001964	21.4862	22.2313	29.4091	29.6323	25.3648	47.7076	23.8528	27.3079	32.9819	28.2671	0.248116
Lumichrome	243 / 198	5.7	C18	C01727	HMDB0254199	0.946048	1.99026	2.45925	1.70669	1.4441	1.35276	1.11229	0.932258	0.746693	0.678216	0.408629
2-Pyrocatechuic acid	153 / 109	2.94	C18	C00196	HMDB0000397	10.1576	14.5488	18.0108	10.645	11.6181	15.9209	15.1669	12.0561	15.6518	11.0368	0.190172
Tryptophanol	162 / 144	5.17	C18	C00955	HMDB0003447	16.7615	17.7296	24.1876	11.2377	18.0336	22.845	9.67959	16.5409	14.8372	18.2581	0.249921
2-Hydroxyphenethylamine	120 / 91	2.24	C18	C02735	HMDB0001065	3888.05	4052.82	5216.04	3098.79	2784.85	5061.15	4381.09	3135.76	3337.01	3305.65	0.209422
6-Methylthiopurine	167 / 152	3.87	C18	C16614	HMDB0060412	27.3533	25.1495	42.4945	16.5412	16.4501		30.1441	15.4172		15.3895	0.382141
10-Hydroxydecanoate	187 / 141	6.73	C18	C02774	HMDB0244272	0.601768	0.818798	0.692289	0.800546	0.790548	0.917387	1.06505	0.969079	0.771865	0.837368	0.152638
Didecanoylphosphatidylcholine	566 / 184	11.5	C18			36.5682	36.6649	33.5933	30.671	39.966	41.9659	41.2407	25.4358	41.9359	49.9613	0.172075
5'-Methylthioadenosine	298 / 136.2	3.6	C18	C00170	HMDB0001173	1.52334	1.60319	1.1158	1.83458	1.85255	2.73805	1.44675	1.6424	1.85042	1.59595	0.232342
Lipoamide	206 / 189	5.8	C18	C00248	HMDB0000962	0.655645	0.820345	0.842945	0.433516	0.461222	0.53418	0.506198	0.401987	0.438238	0.497327	0.271234
4-Hydroxybenzaldehyde	121.1 / 92	3.7	C18	C00633	HMDB0011718	48.3863	50.7611	56.2586	62.2711	49.3479	84.3713	33.9209	54.9212	58.2641	48.9003	0.223909
3-(2-Hydroxyphenyl)propanoic acid	165 / 121	5.01	C18	C01198	HMDB0033752	3.64192		4.36877	2.58456	2.11423	3.69775	3.43617	1.96557	1.98678	2.02875	0.303072
Quinaldic acid	174 / 156	3.47	C18	C06325	HMDB0000842	28.3665	33.9524	18.5686	36.1285	31.9988	46.7688	12.6787	33.6261	34.0272	26.2682	0.298454
Dethiobiotin	215 / 197	4.73	C18	C01909	HMDB0003581	1.21731	1.0683	1.74527	1.13436	0.939804	1.31913	1.10219	1.00987	0.997011	1.01484	0.194008
N-Acetylleucine	174 / 128	4.47	C18	C02710	HMDB0011756	1.21144	0.505755	1.08183	0.521665	0.344388	0.711649	0.575575	0.376583	0.476262	0.374096	0.461289
Indole-3-methyl acetate	190 / 130	6.29	C18		HMDB0029738	5.37458	11.8852	12.4912	12.3923	12.69	12.0308	12.6095	9.43126	12.7005	13.2011	0.196682
Ethyl 3-indoleacetate	204 / 130	7	C18			3833.65	5712.18	6958.2	4469.98	6656.92	7645.66	7857.74	5135.02	4034.51	3824.57	0.267071
Corticosterone	347 / 329	7.26	C18	C02140	HMDB0001547	831.249	683.279	647.659	615.429	661.519	628.941	695.697	1268.78	1616.67	1521.48	0.408201
Cortexolone	347 / 97	7.31	C18	C05488	HMDB0000015	1.4108	1.80987	1.6206	0.883869	1.44656	1.36215	2.01233	1.28327	1.64696	1.75537	0.198144
Sphinganine	302 / 284	10.83	C18	C00836	HMDB0000269	152.871	160.87	149.68	118.477	168.755		140.536	173.74	166.321	150.298	0.103709
Sphingomyelin	731 / 184	13.5	C18	C00550	HMDB0001348	22.3494	30.1682	24.8752	22.2985	28.7431	31.9888	27.5505	23.5448	67.8506	33.1665	0.40779
Sabinic acid	215 / 169	8.12	C18	C08317	HMDB0002059	2.58482	2.75935	2.93898	4.07182	2.68836	2.68521	3.09083	3.64465	3.18419	4.43681	0.188721
5,6-Dimethylbenzimidazole	147 / 104	4.34	C18	C03114	HMDB0003701	277.702	305.162	336.41	236.069	299.495	442.312	401.208	277.149	250.381	293.774	0.197661
Retinoic acid	299 / 255	11.5	C18	C00777	HMDB0001852	2.40982	2.20877	2.92096	1.91499	2.23834	2.04629	2.13517	2.38894	2.40315	2.00446	0.120364
Quinoline	130 / 77	3.22	C18	C06413	HMDB0033731	0.913414	1.20985	1.02337	0.979158	0.71487	1.29386	1.02496	0.748209	0.954851	0.875928	0.176303
1-Hydroxy-2-naphthoate	187 / 143	7.29	C18	C03203	HMDB0243892	6543.64	6781.3	7028.4		7437.26	7151.84	8759.38	6372.28	9112.89	9505.15	0.145508
trans-Cinnamate	147 / 103	6.33	C18	C00423	HMDB0000930	23.6544	47.7373	39.5671	34.5184	34.3876	33.4212	37.9887	40.8098	34.985	47.0485	0.178229
1-Oleylglycerol	357 / 247	10.36	C18		HMDB0011567	98.954	91.8993	64.568	75.6003	51.6504	69.4254	98.7826	82.1714	103.341	50.8748	0.2345
Glycerol-myristate	303 / 285	10.83	C18		HMDB0011561	42.0542	10.0478	17.8278	18.9607	11.2788	9.60441	9.85908	24.7973	50.7778	46.2513	0.636999
Cortisone	361.1 / 163	6.43	C18	C00762	HMDB0002802	538.58	782.942	716.217	866.11	714.941	756.352	899.991	995.953	726.645	756.552	0.151927
Caffeine	195 / 138.2	3.67	C18	C07481	HMDB0001847	136.045	151.564	124.6	144.654	136.212	211.196	85.6949	143.784	148.245	133.859	0.206344
Theophylline	181.1 / 124	3.11	C18	C07130	HMDB0001889	43.9288	50.5896	58.8808	37.9637	33.3484	53.9369	55.509	34.012	37.0604	30.6827	0.225885
Gamma-Aminobutyric acid	104.0 / 87.1	7.19	Amide	C00334	HMDB0000112	14.2172	14.8827	12.2177	12.5244	11.8168	13.2902	18.2056	16.6732	14.8069	13.2472	0.135843
Ornithine	133.1 / 70.1	8.51	Amide	C00077	HMDB0000214	55.3357	66.8978	59.4795	92.7775	104.337	40.9351	70.3622	70.0401	43.7202	5304.07	2.65947
2,3-Diaminopropionic acid	103.1 / 59.0	7.89	Amide	C03401	HMDB0002006	101.479	88.0761	90.5064	120.104	113.907	99.5125	124.577	108.532	104.563	110.841	0.105766
Erythronic acid	135.0 / 75.0	5.9	Amide		HMDB0000613	252.926	224.566	283.592	207.35	190.959	195.703	252.669	258.198	321.485	309.235	0.173338
Glucaric acid	209.0 / 85.0	8.78	Amide	C00818	HMDB0000663	24.9838	23.1297	21.7787	26.6549	38.6068	22.8509	31.3862	31.9484	26.0369	35.6693	0.193882
Glyceraldehyde	89.0 / 44.9	1.37	Amide	C02154	HMDB0001051	107.739	112.031	109.908	150.534	115.959	160.111		141.28	133.736	158.617	0.152602
Glyceric acid	105.0 / 75.0	5.51	Amide	C00258	HMDB0000139	1449.34	1404.24	1437.43	1147.26	1839.85	1661.64	1879.24	1606.98	1982.1	1734.49	0.150958
Lactulose	367.1 / 205.0	7.47	Amide	C07064	HMDB0000740	53.1959	48.9716	47.6691	39.2184	39.6075	53.759	49.521	46.0119	74.1098	57.0663	0.185721
Maltotriose	522.2 / 325.0	8.73	Amide	C01835	HMDB0001262	438.621	623.395	627.874	727.89	2754.62	2388.32	904.619	809.569	439.572	974.201	0.723982
N-Acetylneuraminic acid	310.1 / 121.0	7.41	Amide	C19910	HMDB0000230	742.426	809.482		817.996	616.91	668.989	640.007	690.347	651.585	563.568	0.117649
Rhamnose	182.1 / 147.1	2.65	Amide	C00507	HMDB0000849	37035.9	25162.4	29792	29330.7	31784.6	29740.2	17805.1	32297.1	31501.7	27582	0.165075
Ribonic acid	165.0 / 75.0	6.68	Amide	C01685	HMDB0000867	167.429	154.236	157.133	158.784	146.949	135.504	159.116	138.257	170.733	163.034	0.0714412
Tartaric acid	149.0 / 58.9	8.38	Amide	C00898	HMDB0000956	30.548	33.3468	29.394	34.4355	32.5884	49.824	37.7607	50.9616	34.5111	36.7566	0.192012
Trehalose	365.1 / 202.9	7.69	Amide	C01083	HMDB0000975	1777.71	1491.29	1583.93	1486.37	1335.49	1588.7	1746.9	1658.86	1685.1	1676.82	0.080067
Glucose 6-phosphate （G6P）	259.0 / 97.0	9.58	Amide	C00092	HMDB0001401	40.9561	42.285	37.9577	44.4385	33.4734	25.001	25.2694	26.2428	19.8619	46.045	0.262549
Acetylglycine	116.0 / 74.0	4.17	Amide		HMDB0000532	550.872	522.779	565.994	572.679	726.608	975.77	788.335	691.746	800.227	796.479	0.198081
3-Hydroxyisovaleric acid	117.1 / 59.0	2.37	Amide	C20827	HMDB0000754	796.602	787.539	901.017	981.535	800.929	821.323	887.691	901.191	911.235	896.45	0.0694578
Phenylacetylglutamine	263.1 / 145.1	2.69	Amide	C04148	HMDB0006344	1001.24	1102.6	1322.94	941.834	1039.14	1354.94	1093.39	1153.13	1203.23	1182.48	0.110277
Aminoadipic acid	162.0 / 98.0	8.28	Amide	C00956	HMDB0000510	236.391	220.792	223.928	240.1	194.718	227.412	200.332	217.003	160.817	216.35	0.103631
Citramalic acid	147.0 / 85.0	7.82	Amide	C00815	HMDB0000426	20.0799	16.5567	18.5394	24.3515	20.5992	18.2977	23.1707	19.4102	17.0156	24.7603	0.137182
Glycine	76.0 / 30.1	7	Amide	C00037	HMDB0000123	11077.3	10837.7	11777.6	10804.4	10149.4	10128.6	8858.69	10049.3	9894.14	10634.3	0.0721485
Beta-Alanine	90.1 / 44.0	6.49	Amide	C00099	HMDB0000056	65156.9	60731.9	69150.5	51874.4	48276.9	48689.4	49419.5	47883.3	59563.7	54285.8	0.131368
Alanine	90.1 / 43.9	6.49	Amide	C00041	HMDB0000161	54646.5	53195.8	58858	43117	41186.8	40690.3	42058.3	39219.9	49092.6	44216.6	0.139293
Methylsuccinic acid	131.0 / 87.1	7.54	Amide	C08645	HMDB0001844	24.5775	20.6667	21.2821	25.8379	28.0301	27.0772	25.9619	26.5584	26.2837	24.6312	0.0909127
Citrulline	176.1 / 159.2	7.55	Amide	C00327	HMDB0000904	3565.08	3686.71	3357.05	3251.94	3260.99	3533.53	3504.8	3326.19	2916.8	3308.09	0.0608214
Creatine	114.1 / 44.0	2.22	Amide	C00300	HMDB0000064	5393.32	5435.54	5702.29	5595.13	5949.62	5849.05	5888.36	5845.63	5805.08	6029.12	0.0352726
2-Hydroxybutyric acid	103.0 / 57.0	2.66	Amide	C05984	HMDB0000008	1354.85	1344.62	1621.45	1420.94	1193.01	1299.93	1278.82	1345.64	1195.03	1310.44	0.0868593
3-Hydroxybutyric acid	103.0 / 59.0	3.55	Amide	C01089	HMDB0000011	11096.9	11055	10989.6	12466	9391.63	9834.71	10084.6	10507.6	10473.4	11106.3	0.075799
Dimethylglycine	104.1 / 58.1	4.94	Amide	C01026	HMDB0000092	185.016	183.176	221.622	202.75	220.265	242.721	216.311	207.411	210.716	225.29	0.0814023
Alpha-Hydroxyisobutyric acid	103.0 / 57.0	2.65	Amide		HMDB0000729	1573.45	1603.02	1726.08	1663.73	1353.71	1508.92	1482.42	1625.61	1465.22	1537.85	0.0659322
cis-Aconitic acid	173.0 / 85.0	9.01	Amide	C00417	HMDB0000072	136.397	138.62	117.889	143.219	169.777	88.2986	126.959	186.027	175.194	151.15	0.192471
Citric acid	191.0 / 111.1	9.37	Amide	C00158	HMDB0000094	4138.43	4706.64	5538.78	6194.53	4980.65	2092.59	3802.56	6572.23	2194.85	2024.32	0.37885
D-2-Hydroxyglutaric acid	147.0 / 129.0	7.98	Amide	C01087	HMDB0000606	44.8394	47.9347	49.4167	50.3836	48.9189	55.7189	60.3015	53.6998	50.602	55.8688	0.0838895
Glutaric acid	131.0 / 87.1	7.55	Amide	C00489	HMDB0000661	35.8311	29.2922	32.911	45.0114	36.3734	35.9914	37.7665	39.902	39.5276	36.314	0.10803
Glycolic acid	75.0 / 46.8	4.17	Amide	C03547	HMDB0000115	1555.04	1598.51	1571.7	1911.37	2141.7	2859.68	2522.86	2085.84	2434.74	2811.34	0.218965
Hydroxypropionic acid	89.0 / 59.0	4.17	Amide	C01013	HMDB0000700	289.597	294.582	258.584	348.382	396.148	344.948	397.284	409.597	383.599	443.26	0.159654
Isocitric acid	191.0 / 73.0	9.31	Amide	C00311	HMDB0000193	1118.16	977.905	988.782	1208.75	814.978	94.8845	492.844	1114.38	591.113	254.462	0.480896
Malic acid	133.0 / 115.1	8.21	Amide	C00149	HMDB0000156	85.8508	89.9676	79.0079	96.8992	84.69	101.823	108.001	98.5683	99.0125	118.509	0.116486
Malonic acid	103.0 / 59.0	7.89	Amide	C04025	HMDB0000691	96.787	90.9886	82.7225	110.54	113.396	107.601	124.131	107.515	105.801	118.447	0.11246
Oxalic acid	89.0 / 60.9	8.41	Amide	C00209	HMDB0002329	780.185	737.142	776.762	863.171	927.063	1005.09	1045.12	1095.6	950.587	946.467	0.125696
Pyruvic acid	87.1 / 43.1	1.37	Amide	C00022	HMDB0000243	584.058	623.197	612.315			864.397		735.867	618.939	725.002	0.135915
Succinic acid	117.1 / 73.0	7.94	Amide	C00042	HMDB0000254	275.926	308.987	309.452	294.595	274.538	309.408	316.822	298.419	310.98	309.11	0.0469871
Alloisoleucine	132.1 / 86.1	3.93	Amide		HMDB0000557	7339.28	7394.74	8178.8	7756.17	5770.87	6519.18	6330.81	6442.21	6406.45	6630.25	0.103547
5-Hydroxy-tryptophan	221.2 / 162.1	4.74	Amide	C00643	HMDB0000472	12.7169	11.6989	31.8077	31.3911	16.3419	20.2478	21.1273	19.9299	17.2191	19.758	0.317823
Adenosine monophosphate （AMP）	346.1 / 97.0	8.71	Amide	C00020	HMDB0000045	18.5638	27.7121	24.6268	30.0957	21.9695	27.2261	22.1893	42.1631	16.6255	31.4262	0.265764
S-Adenosylhomocysteine	383.1 / 134.0	7.32	Amide	C00021	HMDB0000939	2.70353	3.00716	3.59868	2.52815	2.51381	1.94526	3.18982	2.70222	2.81926	4.67461	0.237495
Guanosine monophosphate （GMP）	362.1 / 79.1	9.42	Amide	C00144	HMDB0001397	10.8868	13.9744	9.28249	15.331	18.3272	7.04213	6.86606	15.0099		11.9593	0.30689
Quinic acid	191.1 / 85.0	6.56	Amide	C00296	HMDB0003072	9.20528	8.10491	9.57627	14.124	15.5605	18.6556	16.9701	15.4848	10.3461	15.2927	0.263084
Alpha-aminobutyric acid	104.1 / 77.2	3.56	Amide	C05145	HMDB0003911	2898.13	2541.88	2853.73	2998.73	1983.89	2043.43	2161.05	2344.48	2195.7	2551.85	0.142437
Shikimic acid	173.1 / 93.0	7.1	Amide	C00493	HMDB0003070	96.7585	90.4602	80.598	75.0905	98.891	89.426	74.1558	90.104	97.0496	85.041	0.0960845
Anserine	241.1 / 109.1	7.98	Amide	C01262	HMDB0000194	2.53225	2.26313	2.00579	3.22848	2.89401		2.92679	2.29732	1.91653	2.05077	0.178751
Carnosine	225.1 / 154.1	8.16	Amide	C00386	HMDB0000033	73.2851	61.5174	55.6731	41.3035	48.4159	27.2823	42.1678	37.5275	29.3838	39.755	0.298661
Arginine	175.1 / 70.0	9.38	Amide	C00062	HMDB0000517	4518.32	5127	4742.96	4509.01	5463.87	2221.92	3754.35	4840.7	2627.29	2607.32	0.273631
Picolinic acid	124.2 / 106.1	3.22	Amide	C10164	HMDB0002243	325.097	319.25	380.969	594.752	298.921	312.603	286.17	288.588	242.113	283.886	0.280678
α-Ketoglutaric acid	145.2 / 101.1	7.4	Amide	C00026	HMDB0000208	152.122	152.482	167.043	205.714	173.625	188.689	189.165	181.601	201.09	186.191	0.0971268
Glycylleucine	187.1 / 130.1	3.98	Amide	C02155	HMDB0000759		3.518	3.6163		6.16237	6.97302	5.95686	5.08436	7.16459	4.37916	0.249843
Asparagine	133.1 / 74.2	7.27	Amide	C00152	HMDB0000168	4491.39	4224.89	4210.87	3974.66	4121.11	4075.31	4326.6	4129.5	4101.58	4197.62	0.0326505
Dihydroxyacetone phosphate	169.1 / 97.0	8.77	Amide	C00111	HMDB0001473	1819.96		1405.42	1449.05	1314.88	838.634	1248.6	1076.43	1093.68	1239.27	0.204088
3-Phosphoglycerate	185.0 / 79.0	9.39	Amide	C00597	HMDB0000807	74.9133	65.0745	70.1284	102.121	58.9187	50.1038	63.273	74.1156	67.0231	72.7407	0.185426
Adenosine-5′-diphosphate(ADP)	426.0 / 159.0	9.2	Amide	C00008	HMDB0001341	36.1368	30.5968	36.948	25.389	35.0841	28.5136		37.1578	23.1686	16.8618	0.224036
Aspartic acid	132.0 / 88.0	8.17	Amide	C00049	HMDB0000191	651.546	648.945	675.702	602.308	626.984	692.767	772.251	673.497	695.734	727.665	0.0689423
Adenosine-3′,5′-cyclic monophosphate(cAMP)	328.0 / 134.0	4.17	Amide	C00575	HMDB0000058	2.54179	2.75583	2.36925	4.3681	2.70099	6.3194	2.83952	3.22513	2.41434	4.34318	0.353811
Histidine	156.1 / 110.1	7.14	Amide	C00135	HMDB0000177	64324.6	67419.9	68557.1	69354.2	74406.2	74736.3	80045.7	77450	83421	80516.9	0.0820068
Quinolinic Acid	165.8 / 122.0	7.72	Amide	C03722	HMDB0000232	35.6908	36.0071	35.3132	43.6135	41.2199	46.7592	56.9895	43.9927	51.2855	47.2988	0.154153
Homocitrulline	190.1 / 84.1	7.29	Amide	C02427	HMDB0000679	40.1916	40.4008	40.3474	64.1244	41.2277	50.213	44.954	40.6876	37.8238	42.6653	0.166506
Indoxyl-β-D-glucuronide	308.0 / 113.0	3.41	Amide	C03033	HMDB0010319	24.9206	22.95	18.7541	21.2218	17.098	28.8487	17.6918	20.0769	18.9856	21.0449	0.161447
Vitamin B1	265.1 / 122.1	4.98	Amide	C00378	HMDB0000235	0.256141	0.291514	0.404892	0.245414	0.306593	0.352081	0.268497	0.269077	0.231222	0.324651	0.172081
Vitamin B2	377.0 / 243.0	2.48	Amide	C00255	HMDB0000244	8.54416	9.96655	8.53833	10.9139	6.14363	7.68201	7.92859	6.35404	6.62385	8.38123	0.179285
Nicotinic acid(VB3)	124.0 / 80.2	2.81	Amide	C00253	HMDB0001488	554.644	587.191	637.691	674.458	548.321	556.532	553.668	564.374	528.37	576.277	0.0735506
Pantothenic acid(VB5)	218.1 / 88.0	4.07	Amide	C00864	HMDB0000210	25.8998	25.5129	32.1168	33.1146	32.3876	33.5933	31.1656	33.0165	37.194	32.0901	0.105129
Isoleucine	132.1 / 86.2	3.94	Amide	C00407	HMDB0000172	8069.83	8345.01	9303.46	8747.3	6226.72	6957.75	7081.09	7418.79	7208.9	7168.47	0.116186
Normetanephrine	184.1 / 134.1	2.58	Amide	C05589	HMDB0000819	554.724	501.284	463.238	1084.05	628.236	700.11	803.28	1010.35	872.347	608.783	0.27992
Leucine	132.1 / 86.2	3.67	Amide	C00123	HMDB0000687	10838.5	11198.4	12490	11404.2	8682.86	9436.44	8962.74	9878.9	9288.6	9754.51	0.114598
Acetylcholine	146.1 / 87.0	2.36	Amide	C01996	HMDB0000895	3.06253	3.34342	3.66632	3.45158	2.3924	3.08636	2.87032	2.7694	3.00393	2.90242	0.113198
Trimethylamine-N-oxide	76.1 / 58.0	5.42	Amide	C01104	HMDB0000925	44.2721	44.7734	43.1359	88.5881	66.9583	71.984	56.3651	53.1481	55.3425	51.8735	0.236931
Trimethylamine	60.1 / 44.1	4.45	Amide	C00565	HMDB0000906	2528.99	2561.93	2737.04	2334.7	2128.86	1902.9	1933.12	2357.78	2095.94	2341.41	0.113837
Betaine	118.1 / 58.1	4.1	Amide	C00719	HMDB0000043	2326.34	2205.68	2568.25	2421.33	2682.59	3210.47	2577.12	2489.74	2754.89	2612.95	0.100685
Choline	104.0 / 60.1	4.27	Amide	C00114	HMDB0000097	2327.68	2702.21	2890.42	2043.06	2140.09	1837.2	1934.74	2326.16	2099.71	2399.6	0.138751
Kynurenine	209.2 / 192.0	3.56	Amide	C00328	HMDB0000684	152.978	188.875	184.678	192.405	142.154	156.237	123.097	162.329	165.411	151.448	0.128123
Creatinine	114.1 / 44.0	2.2	Amide	C00791	HMDB0000562	5936.96	5817.3	6055.52	5618.23	5892.54	5929.97	5857.85	5908.97	5535.89	5978.37	0.0259878
Carnitine	162.1 / 103.1	6.58	Amide	C00318	HMDB0000062	5474.22	5412.45	5495.35	5051.91	5261.89	5528.82	5574.14	5504.15	5533.06	5718.69	0.0318157
Taurine	126.0 / 44.1	5.11	Amide	C00245	HMDB0000251	7351.68	6975.1	8195.28	6095.85	6339.28	5555.13	6596	6708.12	7095.59	7242.25	0.102396
Lactate	89.2 / 43.0	3.5	Amide	C00186	HMDB0000190	159724	170408	184583	188158	143860	147543	146923	157321	159600	160208	0.0888185
Lysine	147.1 / 84.0	9.76	Amide	C00047	HMDB0000182	13641	13255	13438.8	13056	9560.04	13689.1	5595.96	11432.7	3212.98	4327.38	0.393196
Hydroxyproline	130.1 / 84.2	6.46	Amide	C01157	HMDB0000725	1932.65	1951.25	2037.02	1478.99	1614.48	1641.74	1603.55	1639.58	2019.73	1742.65	0.107966
Dimethylamine	46.1 / 30.1	4.57	Amide	C00543	HMDB0000087	2778.33	2674.87	3266.5	3271.93	2563.07	5432.97	3064.73				0.276704
Allantoin	157.0 / 42.0	2.63	Amide	C01551	HMDB0000462	1877.37	1922.13	2544.55	1908.68	1716.79	2039.42	2250.84	2401.13	2344.99	2603.17	0.135355
Methionine	150.1 / 133.0	4.14	Amide	C00073	HMDB0000696	4564.52	4442.11	4720.74	4333.15	4682.63	5332.27	4608.02	4267.75	5014.36	4770.36	0.0646183
Norleucine	132.1 / 86.1	3.69	Amide	C01933	HMDB0001645	21611.8	22678.1	25075	25235.7	18248.6	19077.5	22565	20732.2	20153.6	19794.7	0.104973
Acetamide	60.0 / 44.1	1.41	Amide	C06244	HMDB0031645	941.575	972.732	1077.47	865.382	1066.67	1115.59	1097.92	946.015	986.634	930.461	0.0797484
Cystine	241.1 / 151.9	8.58	Amide	C00491	HMDB0000192	950.411	947.265	965.869	801.021	796.037	904.693	1056.9	736.928	817.11	882.388	0.104765
Phenylalanine	166.1 / 120.1	3.42	Amide	C00079	HMDB0000159	947209	1.01652e+06	1.06905e+06	1.05528e+06	782161	847080	801543	864093	830864	887889	0.109902
Proline	116.1 / 70.1	5.27	Amide	C00148	HMDB0000162	9899.61	9870.66	9995.58	11031.6	11644.3	14085.1	12016.3	10783.6	11593.6	11214	0.107205
Serine	106.0 / 60.0	7.25	Amide	C00065	HMDB0000187	9256.29	9862.29	9521.01	9971.71	9197.34	9120.55	8932.39	8909.63	8315.56	8864.68	0.0509758
Threonine	120.0 / 74.0	6.63	Amide	C00188	HMDB0000167	3647.25	3521.77	3689.74	3383.47	3544.18	3612.2	3659.14	3640.01	3605.6	3702.66	0.0251837
Tryptophan	205.2 / 188.1	3.46	Amide	C00078	HMDB0000929	7916.98	7372.87	8219.44	8083.7	6305.48	5542.07	5637.37	5431.55	6639.2	5853.46	0.157329
Tyrosine	182.1 / 136.1	4.88	Amide	C00082	HMDB0000158	12579.6	12119.7	12696.7	12451.5	12887.5	13818.2	12557.6	12486.3	12842.6	13224	0.0351652
Valine	118.1 / 55.1	4.84	Amide	C00183	HMDB0000883	13196.3	12919.2	13409.6	13035.5	14031.7	14437.3	13560.1	13596.4	14270.5	14519.3	0.0404499
Methylcysteine	134.0 / 47.0	4.7	Amide	C22040	HMDB0002108	188.868	202.466	213.248	220.556	241.638	216.33	293.43	242.097	224.397	218.691	0.11966
N-Acetylalanine	130.1 / 88.0	3.78	Amide		HMDB0000766	422.605	439.01	492.446	440.736	368.171	366.139	429.956	392.501	432.647	427.654	0.0845896
Glutamic acid	148.1 / 84.1	8.07	Amide	C00025	HMDB0000148	7050.6	6835.59	6976.89	6547.47	7076.17	7445.41	7085.46	7134.02	6900.34	7262.01	0.0328367
N-Acetylaspartic acid	174.0 / 88.0	7.97	Amide	C01042	HMDB0000812	10.1986	9.21372	6.83314	11.2557		9.01983	11.512	9.55628	9.53545	10.8648	0.137322
N-Acetylglutamine	187.1 / 125.1	5.18	Amide		HMDB0006029	82.4479	79.7653	83.0174	113.713	101.166	120.824	102.662	93.9733	115.314	103.22	0.138952
Pyroglutamic acid	128.0 / 82.0	5.12	Amide	C01879	HMDB0000267	1526.08	1417.4	1686.62	1495.18	2293.15	3123.3		2209.95	2639.55	2317.07	0.266535
Sarcosine	90.1 / 44.0	6.11	Amide	C00213	HMDB0000271	55191.1	53205.4	56134	44257.1	40134	41253.5	43593.1	40081.8	49280.9	47496.5	0.124188
Homoserine	120.1 / 56.1	6.91	Amide	C00263	HMDB0000719	5983.61	6049.27	6224.98	5724.54	5890.37	5947.69	6153.17	6181.16	5879.8	5945.09	0.0245969
Norvaline	118.1 / 72.2	4.54	Amide	C01799	HMDB0013716	22987.9	22655.1	24023	23924.4	24355.2	25630.5	24159.7	23853.3	25487.6	25065.4	0.0382093
Glutamine	147.0 / 130.0	7.18	Amide	C00064	HMDB0000641	49373.1	54425.3	54127.3	55762.9	53814.7	55291.7	55929.4	52931.4	52642.6	57364.4	0.0387985
Gama-glutamylalanine	219.1 / 84.0	8.25	Amide	C03740	HMDB0006248	85.1474	89.7303	84.4037	85.2599	81.2082	75.6493	84.1854	76.902	69.7659	86.0563	0.0695199
Cysteine	122.1 / 76.0	8.64	Amide	C00097	HMDB0000574	511.356	576.042	454.944	435.824	674.702	331.427	365.94	306.878	283.943	402.439	0.271792
4-Aminohippuric acid	195.1 / 120.0	3.23	Amide	D06890	HMDB0001867	168.048	177.472	213.808	243.024	158.384	190.474	160.565	180.576	142.354	189.249	0.151786
Hydroxypyruvic acid	103.0 / 59.0	3.55	Amide	C00168	HMDB0001352	10050.2	10326.9	11107.8	11422.3	8893.13	8975.26	9323.47	9743.13	9453.21	10377.1	0.0814389
Cholesterol sulfate	465.3 / 96.9	0.92	Amide	C18043	HMDB0000653	1769.21	1726.66	1958.52	2130.87	1674.08	1607.25	1583.93	2170.13	1743.15	1670.84	0.110538
5-Methoxydimethyltryptamine	219.2 / 58.2	1.32	Amide	C08309	HMDB0002004	100.608	102.92	94.8075	116.888	88.7742	87.268	111.94	96.6693	89.1383	103.241	0.0948268
N2,N2-Dimethylguanosine	312.1 / 180.1	4.97	Amide		HMDB0004824	13.2378	11.1871	11.0754	34.19	5.11942	4.44234	4.67818		5.59	4.22949	0.866026
N6-methyladenosine	282.1 / 150.0	1.89	Amide		HMDB0004044	688.557	684.188	649.721	584.307	632.705	677.379	623.128	610.75	729.844	642.935	0.0625539
2'-O-methyladenosine	282.1 / 136.0	1.41	Amide	C04779	HMDB0004326	442.533	511.283	436.588	501.95	404.097	478.896	439.193	466.057	479.133	429.16	0.070612
7-methylguanosine	298.1 / 166.0	9.61	Amide		HMDB0001107	1327.19	1437.36	450.232	1319.93	617.693	747.957	601.236	806.262	761.919	964.747	0.36272
5-Amino-4-carbamoylimidazole (AICA)	127.1 / 55.1	2.61	Amide	C04051	HMDB0003192	39718.1	38342.3	44841.7	36188.9	30171.4	32483.4	30386.2	34466.8	34499.7	31078.3	0.126375
Flavone	223.1 / 77.1	0.96	Amide	C15608	HMDB0003075	5519.9	5678.02	6363.79	6440.01	4564.15	4820.52	4777.19	4998.96	5372.58	5075.45	0.114625
Abrine	219.1 / 132.0	6.59	Amide	C02983		42.0152	34.3881	41.3791		32.9061	58.2424	56.1951	47.9628	69.3841	63.4937	0.246293
2-Aminooctanoic acid	160.1 / 114.1	6.24	Amide		HMDB0000991	572.996		658.203	645.496		454.2	521.042	559.114	523.838	598.231	0.112052
Hydroxyisocaproic acid	131.1 / 85.1	2.1	Amide		HMDB0000746	7342.92	7288.08	8240.16	8080.34	6751.77	8722.48	7984.33	8228.62	8002.68	8872.77	0.0782712
N-Acetylcadaverine	145.1 / 86.0	8.32	Amide		HMDB0002284	9.59949	7.41727	6.60299	14.8977	4.78155	9.18287	7.75224	8.96542	10.2015	9.41762	0.285404
Nicotinuric acid	181.1 / 134.9	8.89	Amide	C05380	HMDB0003269	2751.61	3011.14	2774.72	3189.02	939.582	845.188	2685.24	3104.24	2484.11	2833.78	0.328609
5-Methoxytryptamine	191.1 / 130.0	1.78	Amide	C05659	HMDB0004095		1709.94	1812.11	2193.67	1476.38	2019.1		1802.21		1795.36	0.114964
Glucuronolactone	175 / 113.1	1.55	Amide	C02670	HMDB0006355	20994.1	26687.5	27536.6	27343.2	22863.9	24879.1	24424.2	24943.8	26346.7	27343.7	0.0807989
Glucosamine	162 / 72.1	5.45	Amide	C00329	HMDB0001514	1884.27	1786.84	2060.01	1567.38	1825.04	2377.74	2011.92	1501.12	1360.42	2061.4	0.157223
trans-Aconitic acid	172.8 / 85	9.26	Amide	C02341	HMDB0000958	2012.24	1578.66	1965.77	1898.89	2275.94	1034.46	1748.46	2004.29	122.001	2071.76	0.364556
1-Methylhistidine	170.1 / 123.9	6.38	Amide	C01152	HMDB0000001	14740.9	14469.9	15125	9613.25	12870.1	12191.8	12515	11479.9	13812.8	13273.4	0.121849
Galactitol	181 / 101	5.12	Amide	C01697	HMDB0000107	1.91504e+06	1.92667e+06	2.32418e+06	2.03274e+06		2.35448e+06	1.95867e+06	1.9438e+06	2.07412e+06	1.96308e+06	0.0776576
4-Pyridoxic acid	184.1 / 148.1	1.36	Amide	C00847	HMDB0000017	8747.54	8549.48	9109.98	8855.5	7243.63	7580.7	7447.44	7823.12	7640.04	8198	0.0772581
Glucuronic acid	193 / 113	7.9	Amide	C00191	HMDB0000127	19089.9	18875.6	18607	17137.9	21957	19164.5	24245.9	19622.4	21421.5	23461.7	0.107215
Uric acid	150.9 / 89.1	1.4	Amide	C00366	HMDB0000289	82254.6	87881.7	98403.5	105984	57633.7	83551.9	69442.8	79507.3	78185.4	79412.6	0.156679
1-Methyladenosine	282 / 150	1.7	Amide	C02494	HMDB0003331	1734.17	1741.32	1599.38	1639.41	1402.25	2070.61	1836.3	1777.64	1821.87	1818.77	0.0953757
Gluconic acid	195 / 129	7.5	Amide	C00257	HMDB0000625	300430	282254	288912	296062	278684	300099	352313	314668	320869	305282	0.0671545
4-Acetamidobutanoic acid	144 / 102	3.76	Amide	C02946	HMDB0003681	33.6928	35.2256	37.0216	42.5712	56.5421	48.5506	48.0501	38.8804	51.1957		0.171988
Cytidine	244.1 / 112	3.31	Amide	C00475	HMDB0000089	239.939	309.658	314.386	327.173	194.684	249.823	290.066	243.733	206.371	213.924	0.176381
Citicoline	489 / 184	8.98	Amide	C00307	HMDB0001413	15.637	27.587	15.1727	19.2041	10.8505		13.1339	23.857	13.2497	15.8426	0.298902
Glutarylcarnitine	276 / 85	8.03	Amide		HMDB0013130	5338.07	5083.02	4724.11	5428.59	3989.25	3275.51	4993.09	4382.76	4186.25	5252.31	0.141585
Cystathionine	221 / 134	8.82	Amide	C02291	HMDB0000099	3086.15	3417.22	4248.38	3464.3	4209.33	2796.89	3727.92	4064.77	3228.75	4201.09	0.136209
3-Hydroxymethylglutaric acid	161 / 99	7.31	Amide	C03761	HMDB0000355	53.3829	50.9126	51.7849	52.3831	55.0191	54.2925	66.4917	51.5677	53.1324	54.3896	0.0781461
Phosphonoacetate	139 / 79	9.5	Amide	C05682	HMDB0004110	439.684	497.913	764.291	525.31	517.294	486.662	804.207	665.195	496.615	414.682	0.228405
N-methyl-glutamic acid	160 / 116	7.51	Amide	C01046	HMDB0062660	496.913		435.367	1048.28	489.506	496.7	688.482	579.422	684.383	487.854	0.29854
Xanthosine	283 / 151	3.84	Amide	C01762	HMDB0000299	64.168	67.4832	70.2091	63.5963	67.4017		57.4533	60.511	69.634	57.0165	0.0730549
Protirelin	363 / 249.1	3.71	Amide	C03958	HMDB0060080	122.779	112.024	107.816	221.171	113.087	104.811	94.0009	103.518	112.31	112.544	0.285229
Cysteic acid	168 / 81	7.54	Amide	C00506	HMDB0002757	772.16	748.331	705.637	700.494	824.661	738.548	893.192	794.919	825.262	746.4	0.0736616
N-Methyl-aspartic acid	148 / 88	7.49	Amide	C12269	HMDB0002393	49.2204	56.0013	36.7989		33.9935	30.9136	38.9647	48.187	37.8521	38.4814	0.186967
Galactaric acid	209 / 85	9.06	Amide	C00879	HMDB0000639	181.422	187.847	158.748	203.871	302.288	125.041	276.167	260.827	137.172	256.009	0.279394
N-Acetylasparagine	175 / 130	6.25	Amide		HMDB0006028	642.401	642.513	855.919	873.527	466.218	458.564	405.275	576.508	489.982	447.723	0.271809
6-Phosphogluconic acid	275 / 79	9.98	Amide	C00345	HMDB0001316	180.877	167.257	145.462	130.476	88.8092	79.5785	60.1842	88.7275	81.5589	76.6212	0.366169
D-Glucosaminic acid	196 / 132	8.18	Amide	C03752	HMDB0250755	356.664	392.993		302.824	306.092			439.445	382.925	522.242	0.184776
2-Keto-3-deoxy-D-gluconic acid	177 / 87	3.78	Amide	C01216	HMDB0001353	34.9015	32.5915	41.6466	46.6747	45.7305	58.0924	48.469	52.0038		52.2703	0.170585
4-Trimethylammoniobutanoic acid	146 / 87	7.07	Amide	C01181	HMDB0001161	6982.56	7739.08	7905.88	6499.86	6688.57	6888.62	7731.09	7465.81	6788.96	7390.7	0.0656929
Adenosine 2',3'-cyclic phosphate	330 / 136	3.69	Amide	C02353	HMDB0011616	25.7285	51.789	17.6366	73.258	18.6826	8.94606	7.35118	7.80886	16.8639	10.2245	0.867859
Galactose 1-phosphate	259 / 97	9.63	Amide	C00446	HMDB0000645	160.101	131.111	161.746	193.879	132.382	115.235	106.902	45.103	73.2446	90.4878	0.349954
Phosphorylcholine	184 / 86	9.39	Amide	C00588	HMDB0001565	537.012	430.045	396.443	395.547	322.351	183.16	325.185	241.227	206.788	204.298	0.340334
Acetylcarnitine	204 / 85	4.86	Amide	C02571	HMDB0000201	33855.2	34885.7	34101.9	41124.6	35365.6	44897.5	36898.2	38788.9	36289.1	37231.9	0.0877575
Trimethyllysine	189 / 84	9.26	Amide	C03793	HMDB0001325	5799.96	6457.76	5912.99	6720.5	2633.25	688.593	4744.31	2695.24	1049.79	4253.32	0.512792
Inosine	267 / 135.1	2.89	Amide	C00294	HMDB0000195	10064.3	10777.2	10640.3	10423.6	8650.87	10340.2	9371.69	10324.3	10238.2	10087.4	0.0595659
Phosphoenolpyruvic acid	167 / 79	9.41	Amide	C00074	HMDB0000263	117.439	86.6705	76.3747	86.9674	85.4196	56.3192	41.3735	84.7316	66.4561	109.098	0.26539
Mannose 6-phosphate	259 / 97	9.26	Amide	C00275	HMDB0001078	137.767	105.404	132.198	159.405	40.3416	80.2291	80.0495	70.5443	45.8311	94.4817	0.394185
O-Phosphoethanolamine	142 / 44	9.23	Amide	C00346	HMDB0000224	595.216	517.389	399.092	570.032	279.436	110.658	291.025	287.77	205.596	272.159	0.434857
Cytidine monophosphate（CMP)	324 / 112	9.35	Amide	C00055	HMDB0000095	16.5837	15.8959	11.9545	21.9511	18.0171	10.6629	22.9454	14.721	12.9332	24.7979	0.269101
Fructose 6-phosphate	259 / 97	9.26	Amide	C00085	HMDB0000124	171.166	138.957	150.958	178.68	68.8093	36.1657	130.84	172.125	38.1152	101.608	0.436705
p-Octopamine	136 / 91	2.48	Amide	C04227	HMDB0004825	64949.3	65716.3	70693.1	66221.9	56407.2	65958.2	61769.8	60899	60622.1	66636.4	0.0601258
N-Alpha-acetyllysine	189 / 84	7.4	Amide	C12989	HMDB0000446	267.215	269.727	238.995	224.725	265.767	266.841	287.344	265.26	261.519	241.07	0.0673032
2'-Deoxyuridine 5'-phosphate(dUMP)	307 / 195	8.58	Amide	C00365	HMDB0001409	506.546			845.146	679.409		855.692	573.993	722.273	813.782	0.176515
Cytosine	112 / 94.9	2.51	Amide	C00380	HMDB0000630	148102	156608	166602	153462	133434	145864	151918	150233	145185	157022	0.0552889
Deoxyguanosine	266 / 150	3.01	Amide	C00330	HMDB0000085	1628.53	1393.34	2102.44	2267.34	1981.76	2258.09	1661.82	2107.5	2098.58	1864.99	0.14315
Orotic acid	155 / 111	3.18	Amide	C00295	HMDB0000226			16039.8		13119.2	14102.7	14285.2	15264.8	15383.4	16341.8	0.0712334
AICAR	337 / 79	8.91	Amide	C04677	HMDB0001517	791.369	736.266	533.57	942.43	673.034	704.851	870.509	1112.41	542.707	523.939	0.245638
Guanosine 3',5'-cyclic monophosphate（Cyclic GMP）	344 / 150	4.7	Amide	C00942	HMDB0001314	513.419	694.788	928.658	1121.99	136.173	157.376	219.907	138.739	361.095	280.973	0.733302
Homocysteine thiolactone	118 / 90	1.16	Amide		HMDB0002287	9633	9144.14	10350.3	13076.8	7720.88	8082.22	8075.41	8042.63	7571.65	8282.15	0.178063
Asymmetric dimethylarginine	203 / 70	8.35	Amide	C03626	HMDB0001539	42971.4	33103	35142.3	41485.8	36651.2	28555.9	31916.6	41577.2	26938.6	37262.2	0.146988
Histamine	112 / 68	5.51	Amide	C00388	HMDB0000870		1943		2098.53	2423.05	2681.37	2510.48	2286.83	2499.27	2356.44	0.0946908
Uracil 5-carboxylate	155 / 68	6.69	Amide	C03030		2083.32	2126.49	2166.93	2062.58	2137.38	2259.2	2672.38	2080.72	1962.87	2477.1	0.0926684
4-Guanidinobutanoic acid	146 / 87	6.69	Amide	C01035	HMDB0003464	57615.8	62431.3	65713.9	52239.3	57812.7	52589.5	65136.5	61889.9	54275.5	62314.4	0.0802801
D-Mannosamine	180 / 84	4.91	Amide	C03570		1981.14	1323.21	1573.11	1680.72	2094.18	2120.54	1809.35	1047.19	1704.52	1722.77	0.186143
Deoxyadenosine	252 / 136	1.74	Amide	C00559	HMDB0000101	4825.04	6209.22	5233.37	4808.66	5026.31	5476.86	7501.12	5995.33	5038.11	4014.47	0.16858
N-Acetylputrescine	131 / 72	4.72	Amide	C02714	HMDB0002064	137.328	143.896	151.586	129.312	168.08	203.728	171.099	146.19	180.63	167.97	0.133572
N-Acetylglutamic acid	190 / 130	8.01	Amide	C00624	HMDB0001138	213.83	213.404	222.141	266.93	221.136	163.406	252.489	156.2	185.796	182.848	0.164486
Inosine-monophosphate(IMP)	347 / 79	9.17	Amide	C00130	HMDB0000175	5638.24	5508.6	5310.9	6668.64	6319.13	3885.24	5095.12	8549.14	4248.83	8103.95	0.242117
2-Aminoisobutyric acid	104 / 58	5.77	Amide	C03665	HMDB0001906	17537.3	17099.8	20399.7	7425.86	10080.3	9134.83	12341.4	12830	15811.1	16578.2	0.286666
Histidinol	142 / 81	4.99	Amide	C00860	HMDB0003431	31.12	35.5072		42.9881	39.6813	52.2503	47.5259	41.1801	47.0015	50.2134	0.152053
Thymideine-monophosphate(dTMP)	321 / 195	8.38	Amide	C00364	HMDB0001227	341.721	393.874	480.66	469.354	319.314	474.826	523.616	363.174	503.203	417.59	0.158539
5-Aminopentanoic acid	118 / 83	7.31	Amide	C00431	HMDB0003355	598.26	646.297	622.501	685.34	745.172	852.199	916.958	837.885	810.369	1007.73	0.166529
N-Formylglycine	102 / 74	3.72	Amide		HMDB0255145	185.31	227.172	213.913	246.914	348.228	424.366	440.996	369.777	335.943	439.504	0.287909
Adenosine	268 / 136	2.08	Amide	C00212	HMDB0000050	431.526	337.345	499.245	400.422	412.632	510.799	321.51	283.397	349.367	325.554	0.18878
meso-Tartaric acid	149 / 87	8.46	Amide	C00552		809.028	417.107	432.607	717.97	485.344	581.326	564.184	1075.08	486.292	568.584	0.314076
Galacturonic acid	193 / 73	8.23	Amide	C08348	HMDB0002545	79033.6	82896.6	87652.7	72042	90715.8	100089	105401	98347.7	95490	99947.6	0.110976
cis-4-Hydroxy-D-proline	132 / 86	6.92	Amide	C03440	HMDB0060460	64166.2	64243	65986.9	60080.6	63377.5	65660.9	62984.4	63794.1	61802.5	66429.7	0.0289334
Methyl 4-aminobutyrate	118 / 59	2.35	Amide			5294.65	5198.43	5671.38	6978.04	4598.19		7116.63	6845.34	4792.03	6231.6	0.155443
4,5-Dihydroorotic acid	157 / 113	3.75	Amide	C00337	HMDB0003349	288.876	300.226	340.544	401.704	411.64	526.922	367.19	430.869	400.281	432.468	0.170407
D-Ribose 5-phosphate	229 / 79	9.15	Amide	C00117	HMDB0001548	196.852	208.781	187.166	210.049	170.029	111.116	179.93	264.547	169.648	218.461	0.197214
Glycerol 3-phosphate	171 / 79	8.85	Amide	C00093	HMDB0000126	389.966	342.47	354.737	345.2	501.692	247.468	433.587	408.684	431.72	487.278	0.182134
Uridine 5'-diphosphate(UDP)	403 / 111	9.57	Amide	C00015	HMDB0000295	166.574	162.944	249.71	368.202	169.934		195.575	363.228	217.299	194.17	0.32757
p-Aminobenzoic acid	136 / 92	2.32	Amide	C00568	HMDB0001392	11591.9	12844.7	13357.3	14310.8	11760.7	12350.5	12668.8	13540.1	12272.7	14235.7	0.0700358
Tryptophanamide	202 / 130	1.39	Amide	C00977	HMDB0013318	1466.6	3159.68	1535.24	1600.95	1360.04	2826.01	1621.85	1713.67	2332.15	1659.7	0.306703
N-Methylalanine	104 / 58	5.38	Amide	C02721	HMDB0094692	2512.81	2749.44	3048.17	1505.22	2182.36	2464.77	2635.93	2580.1	3016.46	2940.07	0.170013
2-Phosphoglyceric acid	185 / 78.9	9.43	Amide		HMDB0000362	29.7057	75.4657	30.4399	55.5511	47.4342	17.3786	28.0519	43.8182	55.7133	30.3653	0.400027
Pterin	164 / 119	2.6	Amide	C00715	HMDB0000802	74986.4	68503.2	71470.2	76472.3	55417.2	66168.7	74932.5	79395.7	58420.8	69693.7	0.105977
Cysteinylglycine	177 / 143	8.26	Amide	C01419	HMDB0000078	12189.7	13481.5	16847.2	13013.5	6949.14	13436	18872.6	13373.6	12033.8	13617.3	0.220397
3-Amino-4-hydroxybenzoate	152 / 108	3.5	Amide	C12115	HMDB0304941		14997.8	16040.7	16423.9		14320	14456.5		14384.4	14873.8	0.0515672
2-Methylcitric Acid	205 / 125	9.27	Amide	C02225	HMDB0000379	564.812	500.763	438.909	492.872	371.572	263.874	391.721	322.668	217.954	320.802	0.271067
Dihydrobiopterin	240 / 196	4.03	Amide	C02953	HMDB0000038	3877.11	4159.4	5175.83	4697.57	4537	5882.65	2957.22	4799.83	3706.42	4603.44	0.174283
Beta-Glycerophosphoric acid	171 / 79	8.5	Amide	C02979	HMDB0002520	702.28	756.687	724.839	852.495	820.022	895.131	939.68	908.455	1076.27	935.09	0.126045
Glucose 1-phosphate	259 / 79	9.31	Amide	C00103	HMDB0001586	198.117	174.036	174.893	189.044	139.236	117.442	122.656	181.387	124.705	110.025	0.207343
Porphobilinogen	225 / 152	8.38	Amide	C00931	HMDB0000245	719.16	805.124	868.405		818.157	907.314		1152.38		1220.58	0.187096
Xanthine	151 / 108.1	3.3	Amide	C00385	HMDB0000292	23075.3	22655.4	26286	25070.7	21265.5	20857.5	23494.4	23812.7	24639.4	24154	0.0670757
2,6-Dihydroxypyridine	112 / 66	2.92	Amide	C03056		222111	216465	231416	238669	183039	218474	211229	217481	198236	226052	0.0704464
Vanillin	151 / 92	2.27	Amide	C00755	HMDB0012308	202713			203756	189347	192447	228998	201782	218541	230956	0.0709314
Mevalonic acid	147 / 59	3.08	Amide	C00418	HMDB0000227	827.177	638.009	434.78	668.382	485.315	389.525	469.639	475.661	441.082	498.743	0.241313
Salsolinol	180 / 145	3.48	Amide	C09642	HMDB0042012	2231.36	2389.57	3690.85	2086	2356.76	2027.88	1877.62	2615.94		2821.89	0.210482
Diethanolamine	106 / 88	4.33	Amide	C06772	HMDB0004437	156.842	157.491	176.912	156.223	208.084	255.728	201.29	191.172	206.937	200.195	0.153677
myo-Inositol	179 / 161	7.43	Amide	C00137	HMDB0000211	16578.3	16914.1	16326.3	18061.8	18493.9	17017.2	20386.8	18604.2	15932.9	17222.6	0.0724255
Uridine 5'-monophosphate(UMP)	323 / 96.9	9.04	Amide	C00105	HMDB0000288	132.272	137.719	114.111	162.894	165.96	88.3591	227.835	184.236	140.369	160.548	0.241624
Mannitol	181 / 89	4.79	Amide	C00392	HMDB0000765	2.02103e+06	1.96446e+06	2.45583e+06	2.06579e+06		2.43445e+06	2.01293e+06	1.95491e+06	2.14659e+06	2.0558e+06	0.0848258
Gulonolactone	177 / 89	2.18	Amide	C01040	HMDB0003466	3137.93	3358.47		3718.74	3065.31	3501.33	3170.64	3229.1	3349.01	3692.05	0.0664521
D-Arabinose	149 / 59	3	Amide	C00216	HMDB0029942	33888		24747.6	59996.4	9489.89	7922.32		8229.16	10195.6	11805.7	0.827833
Cellobiose	341 / 161	7.41	Amide	C06422	HMDB0000055	2211.67	1879.91	1882.59	1659.12	2382.7	2317.56	1970.5	2301.63	2613.72	2063.26	0.128205
D-Ribose	149 / 59	2.98	Amide	C00121	HMDB0000283	31341.4	29238		62115.3	9188.48	7210.6	5859.14	9082.97	8405.44	7555.39	0.944664
D-Pinitol	193 / 161	4.04	Amide	C03844	HMDB0034219	113.248	116.142	120.965	340.017		160.383	198.783	93.8115		138.185	0.465057
Thymine	125 / 42	1.41	Amide	C00178	HMDB0000262	715.971	669.144	720.769	548.516	778.527	961.522	975.367	806.374	756.963	864.47	0.15861
Uridine	243 / 200.1	2.1	Amide	C00299	HMDB0000296	45847.3	45538.3	45301.3	49457.8	39287.5	38956.9	40654.6	43499	37638	44487.5	0.0831864
Uracil	111 / 42	1.52	Amide	C00106	HMDB0000300	3651.96	3224.64	3939.28	3233.74	3969.44	4889.88	4714.88	4498.08	3917.9	4806.88	0.143824
Hypoxanthine	137 / 110	2.05	Amide	C00262	HMDB0000157	185518	187056	206799	188059	154411	176924	173022	171807	162522	176955	0.0779038
Dopa	196 / 135	6.03	Amide	C00355	HMDB0000181		15903.1	16343.9	13656.2		13318.3	13893	12631.1	15692.6	14616.8	0.0871054
Purine	121.2 / 94	1.71	Amide	C15587	HMDB0001366		166.023	180.006	175.109	147.611	201.866	157.977	158.821	164.977	201.209	0.10337
Guanosine	282 / 150	3.83	Amide	C00387	HMDB0000133	1335.06	1161.85	889.269	1320.28	978.587	1282.66	1679.52	966.347	783.027	917.611	0.230086
Guanine	152 / 135	2.97	Amide	C00242	HMDB0000132	717468	838436	750660	806417	625278	642298	672713	692687	661277	720044	0.0923815
2'-Deoxyadenosine 5'-monophosphate(dAMP)	332 / 136.1	8.48	Amide	C00360	HMDB0000905	87.2231	129.375	96.6417	125.926	118.033	425.418	95.6549	121.088	45.5826	108.345	0.735032
Nicotinamide ribotide	335 / 123	9.24	Amide	C00455	HMDB0000229	9.13853	4.56005	6.60601	10.34	8.79315		9.14938	9.18791	6.82868	7.35251	0.21136
3-Methylhistidine	170 / 96	7.11	Amide	C01152	HMDB0000479	1669.31	1879.56	1742.05	1832.45	1856.79	1682.09	1934.17	1736.78	1859.17	1874.17	0.0480974
2,6-Diaminopimelic acid	191 / 128	9.13	Amide	C00666	HMDB0001370	4.50879	17.8281	8.17004	16.3425		9.5344			6.81777	9.85009	0.434677
N-Acetylmannosamine	204.1 / 126	3.67	Amide	C00645	HMDB0001129	683.237	498.486	604.585	566.261	603.348	842.464	563.962	518.422	718.821	609.647	0.156956
3-Dehydroshikimate	171 / 127	3.68	Amide	C02637	HMDB0304122	530.553	532.969	620.366	699.219	744.416	878.518	703.449	745.952	677.483	723.163	0.14431
Homocysteine	136 / 90.1	8.31	Amide	C00155	HMDB0000742	9864.41	9400.73	9707.29	7625.49	6989.38	9614.45	7444.52	8092.99	9154.92	7239.95	0.127129
